# Supplementary material for: Axon tension regulates fasciculation/defasciculation through the control of axon shaft zippering
Source: eLife. 2017 Apr 19;6:e19907. doi: 10.7554/eLife.19907 (PMC5478281; doi:10.7554/eLife.19907)
Supplement: Figure 1—source data 1. — DOI: http://dx.doi.org/10.7554/eLife.19907.004 [file elife-19907-fig1-data1.xls]

## Sheet: time=1 (panel D)
junctions		crossings		edges (ends a,b)
X	Y	X	Y	Xa	Ya	Xb	Yb
159	247	131	156.6	118	274	159	247
118	274	185.94	167.91	158	247	160	286
160	286	180.52	8.2186	161	285	173	240
173	240	29.381	46.762	158	247	172	240
162.6	245.2	12.404	49.211	172	240	194	226
194	226	18.5	48.332	194	226	203	230
203	230	58.343	153.23	204	230	255	286
245.85	276.14	71.437	153.58	206	232	249	166
255	286	292.47	80.013	137	183	162	245
249	166	282.73	151.02	130	162	136	184
236.86	182.9	155	86	131	162	137	124
137	183	164	52	136	125	137	79
137	124	104	36	128	55	136	78
128	55	68.68	278.97	136	125	155	86
186	165	22	32	129	55	155	86
185	214			185	214	186	165
158.73	71.927			166	102	187	165
174	82			155	86	165	102
209	112			155	87	164	52
172	21			164	52	174	82
155	35			174	83	209	112
134	18			164	52	172	21
124.77	4.1538			173	21	186	0
132.55	26.927			155	35	172	22
239	38			155	35	164	52
265	67			134	18	155	36
251.31	51.726			122	0	134	17
226.29	98.11			128	57	134	19
252	147			167	0	218	31
262.26	83.879			218	30	239	38
257.51	113.08			239	39	265	67
98	56			186	214	196	226
65	129			162	244	185	214
69.057	120.03			186	166	209	113
100	195			209	112	265	66
98	202			248	166	252	232
78.164	212.31			246	276	252	231
110.38	285.26			252	147	266	66
66	218			104	36	125	4
67.011	241			98	56	104	36
65	211			98	56	128	55
41	70			65	129	97	56
44	97			100	195	136	182
13	137			73	215	98	202
16	60			98	203	119	274
6.7	32.1			95	308	118	274
16	15			66	218	70	309
244	26			265	67	288	-2
50	153			66	218	72	215
56.18	143.11			65	211	78	212
18	151			65	210	66	218
32	177			22	32	33	0
36.68	170.76			22	32	41	70
27.761	169.13			42	70	44	97
35	263			13	137	44	98
28	286			43	99	65	128
29.841	279.95			1	104	14	136
54	191			14	136	16	88
55	180			15	89	16	60
63	175			0	12	16	59
235	167			16	57	22	31
278	143			7	32	16	15
275	153			16	15	23	32
258.87	244.89			15	15	15	0
256.49	270.14			240	1	244	26
259.34	239.84			239	39	244	27
276.21	175.79			244	27	251	52
				50	153	65	128
				13	137	50	153
				18	151	50	152
				13	137	18	152
				32	177	51	153
				18	152	32	176
				32	177	35	263
				35	263	67	241
				28	286	35	263
				54	191	65	210
				32	177	54	192
				104	36	133	27
				0	51	105	35
				54	192	55	180
				63	175	98	201
				55	180	63	175
				37	171	55	179
				56	143	63	175
				159	72	173	83
				248	166	251	147
				235	167	252	144
				181	168	235	167
				124	155	180	167
				50	153	125	155
				235	166	237	183
				266	67	303	85
				263	84	278	143
				264	169	275	153
				263	201	264	169
				275	152	278	142
				254	286	263	201
				260	245	305	249
				255	270	303	302
				0	274	14	289
				0	274	19	193
				19	193	32	177
				227	99	257	113
				98	204	100	196
				76	171	101	194
				65	127	76	171
				42	70	69	120
				69	119	137	125
				261	240	283	150
				0	163	28	169
				277	142	301	182
				275	153	277	176
				288	0	301	17
				283	152	301	17
				68	279	110	285
				27	286	38	307
				2	293	29	286
				30	280	69	279
				161	308	161	287
				255	287	257	308

## Sheet: time=60 (panel E)
junctions		crossings		edges (ends a,b)
X	Y	X	Y	Xa	Ya	Xb	Yb
35	284	93.062	118.06	35	284	62	235
52.063	253.03	178.26	93.894	62	235	101	184
57.221	243.67	157.32	74.316	101	184	125	150
125	150	135.84	6.6884	85	110	125	150
137	145	17.977	55.262	125	150	149	140
27	223	115.15	33.754	149	140	182	135
188	152	293.82	286.63	27	223	35	284
166	83	85	110	182	135	188	152
202	115	182	135	173	97	181	135
144	84	173	97	166	83	173	97
158	267	140	57	166	82	202	115
182	190	141.14	108.9	140	57	166	82
197	235	38.626	50.849	139	57	144	84
249	156	84	10	137	145	144	83
239	251			137	145	158	267
223.03	244.92			146	310	159	267
252	275			159	267	182	190
240	82			159	267	197	235
164	40			183	189	188	152
166	68			188	152	249	156
247	35			182	189	198	235
109	28			198	235	239	251
118.54	20.423			238	251	252	275
32	53			251	313	253	275
78.63	37.86			182	135	202	117
28	69			202	116	240	82
28	18			52	253	74	311
49	75			135	41	139	58
39	161			135	41	136	0
74.546	121.59			143	1	164	40
38	102			164	40	166	68
32	117			144	83	166	67
28	181			166	83	166	67
17	165			164	40	182	14
27.572	198.99			182	13	182	0
13	31			188	0	223	28
21	70			222	28	247	35
7.5567	143.75			109	28	141	0
272.9	34.091			32	53	110	28
271	48			1	58	31	54
263.14	43.742			28	69	32	53
283	47			110	54	119	21
271	76			95	78	110	53
281	62			85	110	94	79
276.47	68.338			84	10	118	21
263	125			79	39	84	10
256.84	191.99			81	0	84	10
255	212			64	0	84	10
259.6	161.96			28	18	35	0
266	218			27	18	39	52
258.13	250.03			39	52	49	75
269	163			49	73	85	110
266.87	201.99			39	161	85	111
294.02	128.29			38	102	49	74
				29	69	38	100
				32	117	38	101
				32	117	39	161
				28	181	39	160
				17	165	39	159
				27	224	28	180
				17	165	28	180
				1	1	13	31
				0	48	12	31
				13	29	23	0
				13	31	28	17
				13	30	21	70
				21	69	29	69
				1	129	21	69
				0	129	17	165
				27	223	56	243
				248	35	248	1
				248	36	304	33
				273	37	286	-3
				241	81	271	48
				248	35	270	49
				270	49	273	36
				270	49	283	47
				241	82	271	76
				271	76	281	62
				263	125	272	76
				255	212	264	124
				249	155	263	124
				250	154	257	192
				233	224	255	211
				223	245	233	225
				239	252	255	212
				252	275	266	218
				266	219	281	236
				266	218	269	163
				269	164	300	120
				260	162	268	163
				258	250	301	294
				0	217	28	199
				22	0	27	17
				75	122	142	109
				141	109	173	96
				173	96	263	44
				7	144	31	117
				109	29	139	57
				281	236	302	244
				286	308	301	267
				283	47	301	59
				281	62	283	47
				276	68	295	129
				280	63	302	98
				267	202	302	138
				33	308	35	285

## Sheet: time=120 (panel F)
junctions		crossings		edges (ends a,b)
X	Y	X	Y	Xa	Ya	Xb	Yb
77	268	26.637	60.149	77	268	93	308
66	221	17.593	23.547	66	221	76	269
140	146	294.33	146.1	67	221	140	146
40	179	56	204	56	204	67	221
68	129	177	90	54	174	56	205
34	137	139	49	55	204	67	309
35.28	145.96			40	179	55	205
25	125			0	269	41	179
35	112			139	145	176	258
45	146			177	259	201	309
85.889	102.92			54	174	68	129
127	43			34	137	41	179
84.783	104.54			25	125	34	138
146	116			0	139	25	125
159.57	93.74			0	106	26	125
171	75			26	125	35	112
187.94	131.02			34	138	34	111
181.32	106.18			41	179	45	146
204	180			45	147	68	130
216	241			35	146	45	146
201	132			67	131	127	43
258	170			139	145	146	116
272	155			146	117	171	75
273	181			160	94	177	90
275.48	200.07			177	90	189	135
286	281			189	135	204	180
278	117			205	180	216	241
268	37			200	308	217	241
270.25	54.969			216	240	256	307
25	50			201	132	204	180
75	35			188	131	202	131
32.147	57.283			202	131	218	103
99	34			217	103	240	79
138	7			205	179	258	170
114.29	23.416			258	170	272	155
138	23			258	170	273	181
186	84			273	181	286	281
224	21			271	157	273	182
244.23	28.358			271	157	278	117
239.18	26.518			268	37	279	118
270.62	28.185			240	78	267	38
255	22			139	49	148	115
234	15			86	103	147	114
				25	50	34	110
				0	74	75	35
				11	0	25	50
				-1	45	38	0
				26	51	38	0
				76	35	99	34
				99	34	138	7
				139	7	139	0
				138	23	139	6
				128	43	139	24
				138	25	170	73
				138	49	138	24
				114	23	128	41
				100	35	129	43
				128	42	139	50
				139	50	171	74
				170	73	177	89
				171	72	174	28
				173	28	183	1
				177	89	186	84
				182	106	187	84
				187	85	204	48
				204	48	224	21
				225	21	268	36
				188	0	225	22
				267	37	279	0
				255	22	257	1
				255	23	268	37
				244	29	255	22
				230	0	234	15
				224	22	232	16
				233	16	239	27
				32	57	84	104
				75	34	93	0
				270	28	301	16
				270	55	301	76
				278	116	301	158
				276	200	301	127
				286	280	301	281
				281	307	287	280
				67	307	76	268

## Sheet: time=178 (panel G)
junctions		crossings		edges (ends a,b)
X	Y	X	Y	Xa	Ya	Xb	Yb
44	249	28.777	49.592	1	299	44	249
64	234	52	209	44	249	48	311
69	256	191	257	44	249	52	209
144	131			52	208	64	234
196	154			65	233	69	256
194	126			48	309	69	256
274	173			69	255	98	311
284	136			65	235	144	131
278.55	252.08			144	130	148	170
268	39			148	170	191	257
174	76			188	307	191	257
151.98	111.4			191	257	207	307
43.044	167.99			191	256	196	154
33	122			194	126	197	155
36.934	140.01			196	153	274	173
87	114			275	173	284	136
18	123			276	172	282	312
33	80			194	126	233	84
33	99			233	84	268	39
28	44			174	76	194	126
23.187	31.542			155	104	175	76
29.493	27.953			144	130	155	104
63	38			33	122	52	208
11.49	55.447			52	207	87	114
131	33			1	186	43	168
109	66			18	123	32	121
112.23	61.154			0	106	19	123
68	94			0	135	19	124
145	18			33	121	33	80
169	42			28	44	33	80
173.14	70.127			11	0	28	44
182	19			28	43	32	1
279.31	52.574			1	59	63	38
293	69			30	28	63	38
267	27			11	54	22	32
283.19	5.7399			62	38	131	33
147.32	48.976			109	66	131	32
148.66	66.951			68	94	109	67
281.08	84.052			34	78	69	93
287	225			33	99	68	94
293.39	154.76			37	140	69	94
				68	94	87	114
				87	115	109	67
				131	32	145	18
				145	18	146	0
				145	18	169	42
				169	42	174	76
				170	41	182	19
				180	0	182	19
				181	18	195	0
				268	38	293	69
				204	0	230	23
				231	23	267	27
				266	27	269	38
				237	0	268	28
				259	11	265	0
				259	11	267	29
				266	28	277	25
				277	26	286	-3
				145	18	151	111
				147	49	174	70
				112	61	148	67
				280	52	285	137
				282	84	294	69
				294	69	302	73
				280	252	287	225
				283	181	287	226
				283	183	302	133
				287	223	301	235
				284	6	301	14
				284	134	294	155

## Sheet: graph (panel H)
time [min]	length [μm]	vertices
1	757.781	67		note: Some vertex angles were excluded as outliers in further analysis.
30	672.8	61
60	660.536	54
90	612.56	47
120	557.168	43
150	495.723	35
178	504.353	41
