# Supplementary material for: Axon tension regulates fasciculation/defasciculation through the control of axon shaft zippering
Source: eLife. 2017 Apr 19;6:e19907. doi: 10.7554/eLife.19907 (PMC5478281; doi:10.7554/eLife.19907)
Supplement: Figure 4—figure supplement 1—source data 1. — DOI: http://dx.doi.org/10.7554/eLife.19907.012 [file elife-19907-fig4-figsupp1-data1.xls]

## Sheet: simple zippers
#	X [μm]	Y [μm]
1	20.4444	9.5926		scale=	27 px/μm
2	26.2222	9.1111
3	16.7407	12.5556
4	11.4444	35.7778
5	22.6667	74.2963
6	33.2593	43.7037
7	30.3333	34.7037
8	21.8889	31.963
9	2.6667	6.6296
10	3.3704	11.2593
11	5.5926	11.6667
12	2.4074	9.7407
13	30.5556	70.7407
14	36.2963	65.2963
15	21.3704	56.7407
16	46.4074	8.5926
17	47.7037	18.5185
18	37.8148	39.5185
19	49.0741	43.7037
20	44.8148	69.9259
21	37.963	65.4815
22	27.3333	69.5926
23	30.1111	68.2963
24	48.4815	31.037
25	41.7037	11.4815
26	52.8148	9.2593
27	70.7037	28.5556
28	73.037	35.963
29	79.4444	39.1111
30	66.2963	54.2222
31	88.4444	16.2963
32	75.0741	4.1481
33	105.889	43.963
34	81.6296	38.7407
35	94.5556	38.2963
36	96.5185	39.4444
37	84.2963	57.7037
38	76.4444	60.5926
39	82.7778	14.7778
40	86.5926	15.3704
41	110.148	8.7407
42	105	10.6296
43	1.4444	11.5556
44	11.5926	13.1852
45	4.4815	54.9259
46	5.2222	49.1852
47	59.037	3.4074
48	71.3704	1.8148
49	74.5926	2.2963
50	80.8889	2.5926
51	66.7037	14.2593
52	68.037	27.0741
53	66.4074	27.7037
54	86.7778	44.6667
55	70.4074	62.7037
56	77.3333	33.1111
57	77.2593	29.7407
58	73.4815	27.5926
59	69.4815	35.1852
60	43.3704	40.3704
61	21.5185	51.1852
62	21.4074	48.7037
63	7.7407	62.1852
64	28.4074	58.6296
65	43.9259	1.963
66	72.7037	57.5185
67	71.8519	66.4815
68	84.5926	21.6667
69	105.889	6.5926

## Sheet: entangled zippers
#	X [μm]	Y [μm]
1	15.6296	8.5185		scale=	27 px/μm
2	14.7037	16.5185
3	18.2222	23.7778
4	14.8889	22.4815
5	13.3333	20.3704
6	16.4815	19.7037
7	1.2963	23.0741
8	26.4815	37.8519
9	26.037	40.8889
10	1.8148	35.2222
11	3.4444	37.5926
12	2.8148	43.963
13	23.963	57.8148
14	18.963	52.4815
15	26.6667	62.4074
16	4.4815	68.037
17	12.5185	72.9259
18	16.5556	73.963
19	6.3704	59.8519
20	40.6667	50.963
21	62.5185	10.9259
22	59	7.1111
23	90.7778	25.6667
24	93.5926	32
25	97.9259	37.1481
26	102.667	1.8519
27	109.741	5.5556
28	42.8519	19.1852
29	20.8889	39.3704
30	25.8889	59.4074
31	31	66
32	0.8889	65.8519

## Sheet: crossings
#	X [μm]	Y [μm]
1	7.6296	10.4815		scale=	27 px/μm
2	10.5185	9.6296
3	5.7037	35.3704
4	21.5926	38.0741
5	32.3704	38.963
6	2.7778	34.3704
7	7.2963	33.5926
8	26.1111	63.8889
9	28.8148	68.8889
10	59.6667	10.8889
11	71.4444	49.037
12	61.4444	60.1111
13	62.6296	73.6296
14	72.3704	64.3704
15	93.5185	34.3333
16	102.481	24.5185
17	101.148	35.2963
18	0.7037	41.1481
19	14.963	57.4815
20	27.8889	8.1111
