# Supplementary material for: Axon tension regulates fasciculation/defasciculation through the control of axon shaft zippering
Source: eLife. 2017 Apr 19;6:e19907. doi: 10.7554/eLife.19907 (PMC5478281; doi:10.7554/eLife.19907)
Supplement: Figure 5—figure supplement 1—source data 1. — DOI: http://dx.doi.org/10.7554/eLife.19907.018 [file elife-19907-fig5-figsupp1-data1.xls]

## Sheet: panel A (t=0 min)
red path		blue path		green path			pixel/micron
X [pix]	Y [pix]	X [pix]	Y [pix]	X [pix]	Y [pix]		6.22
132	932	134	928	100	432
212	906	302	856	144	394
330	932	390	864	226	326
418	960	470	844	322	264
492	968	500	776	354	236
518	982	550	742	434	208
576	964	576	730	512	198
646	970	622	702	544	204
680	938	628	674	592	196
720	932	656	664	654	200
758	954	658	634	720	250
800	958	702	650	768	298
870	900	758	650	836	362
936	878	812	688	898	406
1032	878	940	664	934	448
1114	862	1022	634	1002	434
1140	868	1098	614	1058	396
1186	924	1166	632	1112	426
1262	992	1250	680	1152	474
		1294	678	1186	522
		1308	632	1260	612
				1288	626
				1308	630

## Sheet: panel B (t=5 min)
red path		blue path		green path			pixel/micron
X [pix]	Y [pix]	X [pix]	Y [pix]	X [pix]	Y [pix]		6.22
100	924	84	902	66	436
186	908	186	888	176	382
292	932	258	870	216	340
382	960	288	860	300	286
452	974	366	864	318	258
488	986	448	840	368	244
632	970	486	788	434	230
654	946	520	758	516	224
698	936	560	734	602	206
736	952	584	708	646	202
796	952	606	698	698	230
852	914	618	674	744	278
920	886	638	656	806	336
1012	882	658	642	918	426
1086	862	738	650	970	412
1118	856	790	676	1036	378
1154	892	844	682	1096	418
1210	948	942	664	1146	460
1260	1004	1034	630	1180	524
		1090	614	1264	600
		1158	632	1286	650
		1210	656	1308	666
		1246	676
		1282	654
		1306	672

## Sheet: panel C (t=10 min)
red path		blue path		green path			pixel/micron
X [pix]	Y [pix]	X [pix]	Y [pix]	X [pix]	Y [pix]		6.22
52	936	48	920	40	460
108	918	108	916	140	416
254	926	224	876	184	360
320	944	312	860	264	318
424	968	416	836	292	280
454	978	474	780	450	246
568	974	516	754	490	244
600	976	578	722	612	210
620	960	602	684	644	206
686	948	626	654	672	218
720	962	664	648	718	254
780	952	718	654	790	326
844	914	804	684	884	408
918	886	854	688	942	408
1010	876	952	664	1018	372
1100	852	1036	630	1080	404
1174	912	1104	616	1144	458
1208	950	1170	636	1180	512
1240	994	1226	670	1220	556
		1268	658	1242	586
		1316	709	1266	642
				1318	700

## Sheet: panel D (t=15 min)
red path		blue path		green path			pixel/micron
X [pix]	Y [pix]	X [pix]	Y [pix]	X [pix]	Y [pix]		6.22
12	954	24	930	18	470
66	934	112	914	128	424
156	922	230	874	164	374
252	934	388	840	234	332
334	952	426	824	280	290
420	964	490	754	370	252
484	972	522	736	442	240
524	974	544	720	484	238
568	966	582	716	604	210
604	956	614	680	646	204
686	956	710	654	682	224
770	962	758	658	720	250
822	920	786	676	762	298
876	896	884	678	864	400
944	876	954	662	906	406
994	876	1022	636	996	374
1080	856	1094	618	1068	398
1144	894	1188	636	1146	460
1184	922	1220	657	1184	534
1234	984	1250	641	1244	592
1266	1000	1330	692	1246	633
				1316	675
				1330	682

## Sheet: panel E (path length)
	path length [μm]
time [min]	red	blue	green
0	200	222	239
5	204	218	247
10	207	226	256
15	216	229	260
20	216	231	261
25	217	230	262

## Sheet: panel F (path straightness)
	path straightness*
time [min]	red	blue	green
0	0.9077	0.8751	0.8204
5	0.9147	0.9168	0.8231
10	0.9234	0.9147	0.8178
15	0.9347	0.9331	0.822
20	0.936	0.9245	0.8201
25	0.9432	0.9252	0.8204
* (distance of termini)/(total length)
