# Supplementary material for: Axon tension regulates fasciculation/defasciculation through the control of axon shaft zippering
Source: eLife. 2017 Apr 19;6:e19907. doi: 10.7554/eLife.19907 (PMC5478281; doi:10.7554/eLife.19907)
Supplement: Figure 6—source data 1. — Running the code (with the five input archives in the same directory) performs data processing and statistical analysis, and outputs the data shown in plots G, H and I (see Materials and methods). DOI: http://dx.doi.org/10.7554/eLife.19907.020 [file elife-19907-fig6-data1.zip]

Archive with 16 entries (13 files):
- Figure_6_source_data_1/
- Figure_6_source_data_1/figure6_source_code.m
- __MACOSX/
- __MACOSX/Figure_6_source_data_1/
- __MACOSX/Figure_6_source_data_1/._figure6_source_code.m
- Figure_6_source_data_1/video13data.zip
- __MACOSX/Figure_6_source_data_1/._video13data.zip
- Figure_6_source_data_1/video14data.zip
- __MACOSX/Figure_6_source_data_1/._video14data.zip
- Figure_6_source_data_1/video15data.zip
- __MACOSX/Figure_6_source_data_1/._video15data.zip
- Figure_6_source_data_1/video16data.zip
- __MACOSX/Figure_6_source_data_1/._video16data.zip
- Figure_6_source_data_1/video17data.zip
- __MACOSX/Figure_6_source_data_1/._video17data.zip
- __MACOSX/._Figure_6_source_data_1
