# Supplementary material for: Axon tension regulates fasciculation/defasciculation through the control of axon shaft zippering
Source: eLife. 2017 Apr 19;6:e19907. doi: 10.7554/eLife.19907 (PMC5478281; doi:10.7554/eLife.19907)
Supplement: Figure 6—source data 1. — Running the code (with the five input archives in the same directory) performs data processing and statistical analysis, and outputs the data shown in plots G, H and I (see Materials and methods). DOI: http://dx.doi.org/10.7554/eLife.19907.020 [file elife-19907-fig6-data1.zip › Figure_6_source_data_1/figure6_source_code.m]

%% Function to perform network analysis as shown in Figure 6-G,H,I
% The function imports the CSV coordinate data of the network from attached ZIP
% archives, temporarily extracts them and loads input data as list of  
% selection segments.
% Note that data within the archive can have internal names.
% Then, the procedure generates the graph from the input lists 
% and produces a set of  statistical descriptors of the network as in the 
% figure 6: total length, number of vertices and average area of closed
% loop.
% Please make sure the ZIP files containing the CSV data are in the same
% directory as this M-file or modify the code accordingly.
%
% Please note the following correspondence:
% video13data.zip corresponds to the video file Figure 6-source data 2 in the paper
% video14data.zip corresponds to the video file Figure 6-source data 3 in the paper
% video15data.zip corresponds to the video file Figure 6-source data 4 in the paper
% video16data.zip corresponds to the video file Figure 6-source data 5 in the paper
% video17data.zip corresponds to the video file Figure 6-source data 6 in the paper.
% ===============================================================

% PLEASE NOTE THIS IS A LONG PROCEDURE WHICH MAY TAKE UP TO ONE HOUR OF
% COMPUTATIONAL TIME


% code entry point without parameters
function [outdata]=figure6_source_code()

disp('PLEASE NOTE THIS IS A LONG PROCEDURE WHICH MAY TAKE UP TO ONE HOUR');
disp('Make sure the input data ZIP archives are in the same folder as the M-file.');
disp('All 5 experiments presented in the Figure 6, G,H,I, will be processed sequentially.')
outdata=[]; % initialize data output variable

drugaddstr='\downarrow Drug added'; % markup string

% go through 5 experiments presented in the figure 6
for exp=1:5
    disp(strjoin({'Processing input data ',num2str(exp),' of 5.'}));
    
    % experiment names and drug administration times
    % corresponding colour code to the figure follows:
    expnames={ 'athena1', 'bellerophon1', 'bellerophon2', 'styx4', 'janus20' };
    vidnames={ 'video13data', 'video15data', 'video14data', 'video16data', 'video17data' };
    outnames={ 'Video 13', 'Video15', 'Video 14', 'Video 16', 'Video 17' };
    expcolors={ [1 0 0] ,[1 0.5 0], [0 0 1], [0.5 0 0.9],[0 1 1] }; % red, orange, blue, purple, cyan

    drug=[65,65,65,67,75];  % times of drug addition

    disp('Extracting and reading input files.');
    % get current folder path (if M-file and ZIP archives are together)
    path=mfilename('fullpath');
    [path,~,~]=fileparts(path); % get path to this M-file

    % unzip CSV files into subfolder in the common directory
    % attempts to clear the files after
    csvnames=unzip(fullfile(path,strcat(vidnames{exp},'.zip')),fullfile(path,expnames{exp}));
    tdrug=drug(exp);
    Xintimes=zeros(1,numel(csvnames));
    Xsel=[];
    sel=[];

    % read all the extracted files; get information from filenames also
    % this uses internal filenames and convention
    for f=1:numel(csvnames)
        Xsel{f}=dlmread(csvnames{f},',',1,0);
        ni=strfind(csvnames{f},'selection')+9;
        nf=strfind(csvnames{f},'.');
        Xintimes(f)=str2double(csvnames{f}(ni:nf)); % extract the time
    end

    intimes=sort(Xintimes);

    % sort the selections to match timepoints and follow in ascending order
    for i=1:numel(intimes)
        ind=(Xintimes==intimes(i));
        sel{i}=Xsel{ind};
    end


    % prepare time labels for the graphs
    dtimes=intimes;       % time data points
    times=[dtimes,tdrug]; % all time labels
    times=sort(times);
    tlabels=cell(1,2);    % time labels as strings
    for t=1:numel(times)
        if times(t)==tdrug
            tlabels{t}='';
        else
            tlabels{t}=num2str(times(t));
        end
    end

    % initialize variables
    ver=[];
    edg=[];
    loops=[];
    alledg=[];
    allver=[];
    
    disp('Generating graph struture');
    % cycle through the selections, and detect chordless loops, 
    % generate graph structure from the CSV coordinate data
    for s=1:numel(sel)
        disp(strcat('Experiment video:',outnames{exp},',frame:',num2str(s),'/',num2str(numel(sel))));
        [sel{s},ver{s},edg{s},loops{s},alledg{s},allver{s}]=makeGraph(sel{s},true);
    end

    % calculate statistics from the obtained data
    avgarea=zeros(numel(loops),1);
    totlen =zeros(numel(loops),1);
    totver =zeros(numel(loops),1);
    loopnum=zeros(numel(loops),1);

    for i=1:numel(loops)
        % average loop area
        for l=1:numel(loops{i})
            avgarea(i,:) = avgarea(i,:)+loops{i}{l}.area;
        end
        loopnum(i)=numel(loops{i});
        avgarea(i)=avgarea(i)/loopnum(i);

        % total number of vertices in the graph (>2 edges)
        totver(i)=numel(allver{i});

        % get total network length
        for e=1:numel(alledg{i})
            vec = alledg{i}{e}.coors(1:2) - alledg{i}{e}.coors(3:4);
            totlen(i) = totlen(i) + norm(vec);
        end

    end

    % figure of network statistics; lengths are in pixels, the pixel/micron
    % ratio is 6.2; recreates the graphs of Figure 6
    figure('Name',outnames{exp},'NumberTitle','off');
    
    hold on;
    subplot(1,3,3);
    plot(dtimes,avgarea/6.2^2,'-','Color',expcolors{exp}, 'LineWidth',2);
    title('Area per loop [$$\mu m^2$$]','Interpreter','latex','FontSize',16);
    ax=gca;
    ax.XTick=times;
    ax.XTickLabel=tlabels;
    xlabel('time [min]','Interpreter','latex','FontSize',16);
    yl=ylim;
    ylev=yl(1)+0.05*(yl(2)-yl(1));
    text(drug(exp)-2,ylev,drugaddstr,'FontSize',16,'Color','red');

    subplot(1,3,1)
    hold on;
    plot(dtimes,totlen/6.2,'-','Color',expcolors{exp},'LineWidth',2);
    title('Total length [$$\mu m$$]','Interpreter','latex','FontSize',16);
    ax=gca;
    ax.XTick=times;
    ax.XTickLabel=tlabels;
    xlabel('time [min]','Interpreter','latex','FontSize',16);
    yl=ylim;
    ylev=yl(1)+0.05*(yl(2)-yl(1));
    text(drug(exp)-2,ylev,drugaddstr,'FontSize',16,'Color','red');

    subplot(1,3,2)
    hold on;
    plot(dtimes,totver,'-','Color',expcolors{exp},'LineWidth',2);
    title('Total number of vertices','Interpreter','latex','FontSize',16);
    ax=gca;
    ax.XTick=times;
    ax.XTickLabel=tlabels;
    xlabel('time [min]','Interpreter','latex','FontSize',16);
    yl=ylim;
    ylev=yl(1)+0.05*(yl(2)-yl(1));
    text(drug(exp)-2,ylev,drugaddstr,'FontSize',16,'Color','red');
    
    % force intermediate result drawing
    drawnow;
    
    % return values to the work space for inspection
    outdata{exp}.name=vidnames{exp};
    outdata{exp}.drug=tdrug;
    outdata{exp}.times=intimes;
    outdata{exp}.avglooparea=avgarea/6.2^2;
    outdata{exp}.totallength=totlen/6.2;
    outdata{exp}.totalvertex=totver;
    
    rmdir(fullfile(path,expnames{exp}),'s'); % attempt cleanup
end
    
end


%% The main body of the function, which generates graph from the input CSV
% The comments might not be complete.

function [ selections, vertex, edge, loops, alledge,allver ] = makeGraph( selections, hide )
%makeGraph Generate graph from point pairs and process
%   Takes selections of lines tagged in a picture; relaxes the selection to
%   remove small gaps, transforms crossings into junctions, generates graph
%   in terms of vertices and edges, prunes dead-end edges, generates the
%   border and detects all the closed chordless loops, calculates their
%   descriptors

if ~exist('hide','var')
    hide=true;
end

%% ==============================================================
% remove duplicate entries
rows = size(selections,1);
duplicates = [];

for r=1:rows
    EndA = selections(r,1:2);
    EndB = selections(r,3:4);
        for e=r+1:rows
            xEndA = selections(e,1:2);
            xEndB = selections(e,3:4);          
            
            if (norm(EndA - xEndA) <= 1 && norm(EndB - xEndB) <= 1) || ...
               (norm(EndB - xEndA) <= 1 && norm(EndA - xEndB) <= 1)
                duplicates(end+1) = e;
            end;
        end
end

duplicates = sort(duplicates,'descend');    % to avoid reindexing container when duplicates are removed

for d=duplicates
    selections(d,:) = [];
end;


%% ==============================================================
% remove short lines and relax network to fill gaps

% remove short lines
for r=size(selections,1):-1:1
    EndA = selections(r,1:2);
    EndB = selections(r,3:4);    
    if norm(EndA - EndB) < 2;   % less than 2 pixels 
        selections(r,:) = [];     % erase short lines
    end
end

forcesum = 6;   % relaxation force residuum
relax = 1;      % relaxation iterations counter
relaxthresh=5;  % total relaxation force threshold
md = 6;         % maximum gap distance

% relax the network to close gaps
disp('Correcting potential problems in manual segmentation data.');
while(forcesum > relaxthresh && relax < 20)
    force = zeros(size(selections,1),4);
    forcesum = 0;
    
    for r=1:size(selections,1)

        EndA = selections(r,1:2);
        EndB = selections(r,3:4);
        
        fs = 0.1;   % force scale
        AB = EndB-EndA;
        ABt= AB/norm(AB);      % tangent
        ABn= [ABt(2),-ABt(1)]; % normal

        for e=1:size(selections,1);
            xEndA = selections(e,1:2);
            xEndB = selections(e,3:4);

            % check if ends are nearby another end; only one possible pair
            if norm(EndA-xEndA) < md;
                fvec = (EndA - xEndA)*fs;
                force(r,1:2) = force(r,1:2)-fvec(1:2);
                force(e,1:2) = force(e,1:2)+fvec(1:2);
            elseif norm(EndA-xEndB) < md; 
                fvec = (EndA - xEndB)*fs;
                force(r,1:2) = force(r,1:2)-fvec(1:2);
                force(e,3:4) = force(e,3:4)+fvec(1:2);
            elseif norm(EndB-xEndA) < md; 
                fvec = (EndB - xEndA)*fs;
                force(r,3:4) = force(r,3:4)-fvec(1:2);
                force(e,1:2) = force(e,1:2)+fvec(1:2);
            elseif norm(EndB-xEndB) < md; 
                fvec = (EndB - xEndB)*fs;
                force(r,3:4) = force(r,3:4)-fvec(1:2);
                force(e,3:4) = force(e,3:4)+fvec(1:2);
            elseif abs(dot(xEndA - EndA, ABn)) < md && dot((EndA-xEndA),(EndB-xEndA)) < 0;
                fvec = -dot(xEndA - EndA, ABn)*ABn; % orthogonal distance
                force(e,1:2) = force(e,1:2)+fvec(1:2);
            elseif abs(dot(xEndB - EndA, ABn)) < md && dot((EndA-xEndB),(EndB-xEndB)) < 0;
                fvec = -dot(xEndB - EndA, ABn)*ABn; % orthogonal distance
                force(e,3:4) = force(e,3:4)+fvec(1:2);
            end
        end % e---cycling through all other lines
        
    end % r---cycling through all lines
    
    for r=1:size(selections,1)
        selections(r,:) = selections(r,:) + force(r,:); % update position
        forcesum = forcesum + norm(force(r,1:2)) + norm(force(r,3:4));
    end
    relax=relax+1;% update relaxation counter
    
%    disp(strcat('Total pixel movement of vertices:',num2str(forcesum),', with threshold=',num2str(relaxthresh)));
        
end % while

disp('Manual segmentation pre-treatment finished.');

%% =============================================================
% detect crossings and introduce breakpoints

rows=size(selections,1);
par  = -0.99; % parallel threshold
offset = 1;   % minimum distance of an endpoint from the intersection
r=1;

% check for crossings
while r <= rows
    e=r+1;
    while e <= rows
        % update outer segment every iteration; can change in process
        EndA = selections(r,1:2);
        EndB = selections(r,3:4);
        AB = EndB-EndA;
        ABt= AB/norm(AB);      % tangent
        ABn= [ABt(2),-ABt(1)]; % normal
        
        % generate new compared segment
        xEndA = selections(e,1:2);
        xEndB = selections(e,3:4);
        xAB = xEndB-xEndA;
        xABt= xAB/norm(xAB);      % tangent
        xABn= [xABt(2),-xABt(1)]; % normal

        % check if two lines cross
        den =   (EndA(1) - EndB(1))*(xEndA(2) - xEndB(2)) - ...
                (EndA(2) - EndB(2))*(xEndA(1) - xEndB(1));
            
        intersect = [ (EndA(1)*EndB(2) - EndA(2)*EndB(1))*(xEndA(1)-xEndB(1)) - ...
                (EndA(1) - EndB(1))*(xEndA(1)*xEndB(2) - xEndA(2)*xEndB(1)),...
                (EndA(1)*EndB(2) - EndA(2)*EndB(1))*(xEndA(2)-xEndB(2)) - ...
                (EndA(2) - EndB(2))*(xEndA(1)*xEndB(2) - xEndA(2)*xEndB(1)) ];
        intersect = intersect./den;
        
        uA = EndA - intersect;
        uB = EndB - intersect;
        vA = xEndA - intersect;
        vB = xEndB - intersect;
        
        % get unit vectors
        uAt = uA/norm(uA);
        uBt = uB/norm(uB);
        vAt = vA/norm(vA);
        vBt = vB/norm(vB);
        
        % avoid endpoint crossings; all 4 ends are more than 'offset' from
        % the intersection point
        if norm(uA) > offset && norm(uB) > offset && norm(vA) > offset && norm(vB) > offset;
        
        % check if segments cross; not only their carrying lines
        if dot(uAt,uBt) < par && dot(vAt,vBt) < par;
            % get new selections to add
            selections(r,:)=[EndA,intersect]; % replace r-line by 1/2
            selections(e,:)=[xEndA,intersect];% replace e-line by 1/2
            selections(end+1,:)= [intersect,EndB]; % add the 2/2 line
            selections(end+1,:)= [intersect,xEndB];% add the 2/2 line
            rows=rows+2;    % extend while cycle
        end     
 
        % if one line's end is close to the other line; replace the line by
        % two segments
        elseif norm(uA) > offset && norm(uB) > offset && abs(dot(xEndA - EndA, ABn)) < md;
            if dot(uAt,uBt) < par;
                selections(r,:)=[EndA,intersect]; % replace 1/2 of r-line
                selections(e,:)=[intersect,xEndB]; % replace touching e-line
                selections(end+1,:)=[intersect,EndB]; % add 2/2 of r-line
                rows=rows+1;    % update while cycle
            end
        elseif norm(uA) > offset && norm(uB) > offset && abs(dot(xEndB - EndA, ABn)) < md;
            if dot(uAt,uBt) < par;
                selections(r,:)=[EndA,intersect];
                selections(e,:)=[xEndA,intersect];                
                selections(end+1,:)=[intersect,EndB];
                rows=rows+1;
            end
        elseif norm(vA) > offset && norm(vB) > offset && abs(dot(EndA - xEndA, xABn)) < md;
            if dot(vAt,vBt) < par;
                selections(r,:)=[intersect,EndB];
                selections(e,:)=[xEndA,intersect];                
                selections(end+1,:)=[intersect,xEndB];
                rows=rows+1;
            end
        elseif norm(vA) > offset && norm(vB) > offset && abs(dot(EndB - xEndA, xABn)) < md;
            if dot(vAt,vBt) < par;
                selections(r,:)=[EndA,intersect];
                selections(e,:)=[xEndA,intersect];
                selections(end+1,:)=[intersect,xEndB];
                rows=rows+1;
            end            
        end
        e=e+1;
    end% e---cycle higher rows
    r=r+1;
end% r---cycle rows


%% ==============================================================
% remove duplicate entries, again; this should usually return control 0,
% otherwise, something might be working incorrectly
rows = size(selections,1);
duplicates = [];

for r=1:rows
    EndA = selections(r,1:2);
    EndB = selections(r,3:4);
        for e=r+1:rows
            xEndA = selections(e,1:2);
            xEndB = selections(e,3:4);          
            
            if (norm(EndA - xEndA) <= 1 && norm(EndB - xEndB) <= 1) || ...
               (norm(EndB - xEndA) <= 1 && norm(EndA - xEndB) <= 1)
                duplicates(end+1) = e;
            end;
        end
end

duplicates = sort(duplicates,'descend');    % to avoid reindexing container when duplicates are removed

for d=duplicates'
    selections(d,:) = [];
end;


%% =============================================================
% generate list of vertices and edges

rows=size(selections,1);
visited=false(rows,1);

% set first edge vertices
vertex=[];
edge=[];
toTest=[];

seedGraph(1);

while any(toTest) || ~all(visited)
    
    if isempty(toTest);
        [~,unvisited]=min(visited);
        seedGraph(unvisited);
    end
    
    t=toTest(1);
        
    for r=1:size(selections,1);
        if visited(r)==true; continue; end; % skip visited edges
        EndA=selections(r,1:2);
        EndB=selections(r,3:4);
        % MATCH FOR ENDA
        if norm(vertex{t}.coor - EndA) < offset; % if edge ends on the vertex
            nomatch=true;
            for v=1:numel(vertex)
                % if the other edge ends on another logged vertex; only one
                % match is possible, vertices are unique
                if t==v; continue; end;
                if norm(vertex{v}.coor - EndB) < offset
                    if ~any(vertex{t}.con==v);vertex{t}.con(end+1)=v;end;
                    if ~any(vertex{v}.con==t);vertex{v}.con(end+1)=t;end;
                    edge{end+1}.coors=[vertex{v}.coor,vertex{t}.coor];
                    edge{end}.verts=[v,t];
                    nomatch=false;
                    break;
                end
            end
            if nomatch; % EndB is not a logged vertex
                vertex{end+1}.coor=EndB;
                vertex{end}.con(1)=t;
                vertex{t}.con(end+1)=numel(vertex);
                edge{end+1}.coors=[vertex{t}.coor,EndB];
                edge{end}.verts=[t,numel(vertex)];
                toTest(end+1)=numel(vertex);
            end
            visited(r)=true;
        end
        % MATCH FOR ENDB
        if norm(vertex{t}.coor - EndB) < offset; % if edge ends on the vertex
            nomatch=true;
            for v=1:numel(vertex)
                if t==v; continue; end;
                % if the other edge ends on another logged vertex; only one
                % match is possible, vertices are unique
                if norm(vertex{v}.coor - EndA) < offset 
                    if ~any(vertex{t}.con==v); vertex{t}.con(end+1)=v; end;
                    if ~any(vertex{v}.con==t); vertex{v}.con(end+1)=t; end;
                    edge{end+1}.coors=[vertex{v}.coor,vertex{t}.coor];
                    edge{end}.verts=[v,t];
                    nomatch=false;
                    break;
                end
            end
            if nomatch; % EndA is not a logged vertex
                vertex{end+1}.coor=EndA;
                vertex{end}.con(1)=t;
                vertex{t}.con(end+1)=numel(vertex);
                edge{end+1}.coors=[vertex{t}.coor,EndA];
                edge{end}.verts=[t,numel(vertex)];
                toTest(end+1)=numel(vertex);
            end
            visited(r)=true;
        end
    end%r---cycle through edges
    toTest(1)=[];
            
end%while---exhaust all vertices

% generates an edge and two vertices, if no other vertices are currently
% open to probe
function seedGraph(selnum)
    vertex{end+1}.coor=selections(selnum,1:2);
    vertex{end}.con(1)=numel(vertex)+1;
    vertex{end+1}.coor=selections(selnum,3:4);
    vertex{end}.con(1)=numel(vertex)-1;
    edge{end+1}.coors=[vertex{end-1}.coor,vertex{end}.coor];
    edge{end}.verts=[numel(vertex)-1,numel(vertex)];

    toTest(1)=numel(vertex)-1;
    visited(selnum)=true;       
end

% collect all edges and vertices before pruning begins
alledge = edge;
allver=[];
for v=1:numel(vertex)
    if numel(vertex{v}.con) > 2;   % i.e. three and more edges meet there
        allver{end+1}=vertex{v};
    end
end
       
%% ===================================================================
%% Prepare the graph for the detection; Pre-processing section

% Parse dead-end edges
pruneds = false(numel(vertex),1); % none of the vertices pruned so far
removed = true;
while removed
    removed = false;
    for e=numel(edge):-1:1
        v(1:2) = edge{e}.verts; % vertices forming the edge
        if numel(vertex{v(1)}.con) < 2 && numel(vertex{v(2)}.con) < 2; % remove standalone vertex
            edge(e)=[];
            vertex{v(1)}.con = [];
            vertex{v(2)}.con = [];
            pruneds(v(1))=true;   % not necessary, but for the sake of consistency
            pruneds(v(2))=true;
            removed = true;
        elseif numel(vertex{v(1)}.con) < 2; 
            edge(e) = [];
            [~,vi] = find(vertex{v(2)}.con==v(1));
            vertex{v(2)}.con(vi) = [];
            [~,vi] = find(vertex{v(1)}.con==v(2));
            vertex{v(1)}.con(vi) = [];
            pruneds(v(1))=true;
            pruneds(v(2))=true;
            removed=true;
        elseif numel(vertex{v(2)}.con) < 2;
            edge(e) = [];
            [~,vi] = find(vertex{v(1)}.con==v(2));
            vertex{v(1)}.con(vi) = [];
            [~,vi] = find(vertex{v(2)}.con==v(1));
            vertex{v(2)}.con(vi) = [];
            pruneds(v(1))=true;
            pruneds(v(2))=true;
            removed=true;
        end
    end
end


%% ===========================================================
%% Detect borders

hairpins=true;

while hairpins

singleloop=[];
areas=[];

% detect initial point on the outer border
TP = [0,0];         % outer reference point
distances=zeros(numel(edge),2); % preallocate
i=1;
for e=1:numel(edge);
    distances(i,:) = [pointLineDistance(TP,edge{e}.coors),e]; % [index,distance]
    i=i+1;
end

completeborder=[];
vcompleteborder=[];
covered = false;
distances=sortrows(distances);  % sort distances from smallest
outerborder=[];

% test until the whole network is covered, even piece-wise (this is the
% case for a disconnected graph)
while (~covered)

    for dist=1:size(distances,1)
        vcoors=edge{distances(dist,2)}.coors;  % get indices of vertices forming the edge of the given distance
        if any(completeborder==distances(dist,2))
            continue;
        else
            out=true;
            for ob=1:numel(outerborder)
                if pointInPolygon(vcoors(1:2),outerborder{ob}.coor) || pointInPolygon(vcoors(3:4),outerborder{ob}.coor)
                    out=false;
                    break
                end
            end
            if out
                eind = distances(dist,2); % index of the closest edge, which is not on another border
                break;
            else
                continue;
            end
        end
    end
    
    outerborder{end+1}.edge = eind;  % list of outer border edges

    if edge{eind}.coors(1) > edge{eind}.coors(3)
        start = edge{eind}.verts(1);
        last = edge{eind}.verts(2);
    else
        start = edge{eind}.verts(2);
        last = edge{eind}.verts(1);
    end

    % initialise variables
    outerborder{end}.ver(1)=last;
    outerborder{end}.ver(2)=start;
    finished=false;

    % detect the outer border segments
    while (~finished);

        tev = vertex{start}.coor-vertex{last}.coor;
        tev = tev/norm(tev);
        nev = [tev(2),-tev(1)];

        % sort vectors to be on the left or right side of the segment orientation
        right=[];
        left =[];
        cons = vertex{start}.con;   % list of connected vertices
        [~,ind] = find(cons==last);
        cons(ind)=[];               % remove the incoming vertex
        if numel(cons)==1; 
            nextv = cons(1);
        else
        for nextv=cons % go through all connected vertices   
            newv = vertex{nextv}.coor - vertex{start}.coor;
            nn = norm(newv);
            if dot(newv,nev) >= 0
                right(end+1,:)=[nextv,dot(newv,tev)/nn];
            else
                left(end+1,:)=[nextv,dot(newv,tev)/nn];
            end
        end

        % determine the index of the next vector---all left/all right
        if size(right,1) > 0 % vectors on the right
            [~,ind] = min(right(:,2));
            nextv = right(ind,1);
        else
            [~,ind] = max(left(:,2));
            nextv = left(ind,1);
        end
        end

        % find the appropriate edge index corresponding to the vertex pair
        for e=1:numel(edge)
            if  (edge{e}.verts(1)==start && edge{e}.verts(2)==nextv) ||...
                (edge{e}.verts(1)==nextv && edge{e}.verts(2)==start);
                if e==outerborder{end}.edge(1)
                    finished=true;
                    break;
                end
                last  = start;
                start = nextv;
                outerborder{end}.edge(end+1) = e;
                outerborder{end}.ver(end+1) = start;
                break;
            end
        end

    end;% while---not closed
    
    % save all border edges and verices into a single array
    for be=outerborder{end}.edge
        completeborder(end+1)=be;
    end
    for bv=outerborder{end}.ver
        vcompleteborder(end+1)=bv;
    end
    
    % test how many vertices in the border
    vin = [];
    vout= [];
    outerborder{end}.coor=[];
    for vc=outerborder{end}.ver
        outerborder{end}.coor(end+1,:)=vertex{vc}.coor; % get outer border vertex coordinates
    end   
    
    for v=1:numel(vertex)
        if numel(vertex{v}.con)==0; continue; end; % skip pruned vertices
        if any(vcompleteborder==v); continue; end; % skip all border vertices             
        if pointInPolygon(vertex{v}.coor, outerborder{end}.coor); % test vertices outside
            vin(end+1)=v;
        else % test if vertex is in any of the borders
            isinany=false;
            for ob=1:numel(outerborder)
                if pointInPolygon(vertex{v}.coor,outerborder{ob}.coor);
                    isinany=true;
                    break;
                end
            end
            if isinany;
                continue; % check next vertex
            else
                vout(end+1)=v;
            end
        end
    end
    if numel(vin)==0
        issingle=true;
        for vers=outerborder{end}.ver % go through the last border vertices
            if numel(vertex{vers}.con) > 2; % if loop is connected to something
                issingle=false;
                break;
            end
        end
        if issingle
            singleloop{end+1}=loopStats(outerborder{end}.edge,outerborder{end}.ver);
%            disp('Standalone loop detected');
        end
    end

    if numel(vout)>0
%        disp('Outstanding vertices after the border detection');
    else
        covered=true;
    end

end% while not covered

remind=zeros(numel(edge),1);
for b=completeborder
    occur = (completeborder==b);
    if sum(occur) > 1
        remind(b)=true;
    end
end


if ~any(remind)
    hairpins=false; % break the while cycle
else % pruned the hairpin edge
    for r=numel(remind):-1:1
        if remind(r)
            v(1:2) = edge{r}.verts;
            edge(r) = [];
            [~,vi] = find(vertex{v(2)}.con==v(1));
            vertex{v(2)}.con(vi) = [];
            [~,vi] = find(vertex{v(1)}.con==v(2));
            vertex{v(1)}.con(vi) = [];
            pruneds(v(1))=true;
            pruneds(v(2))=true;
        end
    end
    hairpins=true;  % re-run the border detection
end

% set all vertices internal
for v=1:numel(vertex);
    vertex{v}.border=false;
end

% mark border vertices
for v=vcompleteborder    % go through border vertices
    vertex{v}.border=true;
end

end

% draw the graph and the border (if not hidden by user)
if ~hide
%    figure
    hold on;
    for v=1:numel(vertex)
        for c=vertex{v}.con
            if c<v; continue; end;
            plot([vertex{v}.coor(1),vertex{c}.coor(1)],[vertex{v}.coor(2),vertex{c}.coor(2)]);
        end
    end

    for ob=completeborder
    %     vv=vouterborder(v);
    %     nvv=vouterborder(v+1);
    %     plot([vertex{vv}.coor(1),vertex{nvv}.coor(1)],[vertex{vv}.coor(2),vertex{nvv}.coor(2)],'b','LineWidth',2);
        plot([edge{ob}.coors(1),edge{ob}.coors(3)],[edge{ob}.coors(2),edge{ob}.coors(4)],'b','LineWidth',2);
    end

    drawnow; % draw the figure before the cycle-detection
end

%% ============================================================
%% Cycle-finding section

disp('Detecting closed cordless loops');

valids=false(numel(vertex),1); % list of valid vertices as part of a loop
loops=[];
for e=1:numel(edge)
    if mod(e,10)==0;
%        disp(strcat('Testing edges:',num2str(e),'/',num2str(numel(edge))));
    end
    if any(completeborder==e); continue; end; % skip outer-border edges
    
    for inv=0:1
    finished = false;
    vloop=[];
    loop=[];        % erase old values
    loop(1) = e;    % list of outer border edges

    % orient the initial segment
    if edge{e}.coors(1) > edge{e}.coors(3)
        start = edge{e}.verts(1);
        last = edge{e}.verts(2);
    else
        start = edge{e}.verts(2);
        last = edge{e}.verts(1);
    end
    
    vloop(1)=last;
    vloop(2)=start;
    
    while ( ~finished );
    
        % get segment directions---tangent and normal (on the right)
        tev = vertex{start}.coor-vertex{last}.coor;
        tev = tev/norm(tev);
        nev = [tev(2),-tev(1)];

        % sort next vectors to be on the left or right side
        right=[];   % right vector list
        left =[];   % left vector list
        cons = vertex{start}.con;   % list of connected vertices
        [~,ind] = find(cons==last);
        cons(ind)=[];               % remove the incoming vertex
        if numel(cons)==1; 
            nextv = cons(1);
        else
            for c=cons % go through all connected vertices
                newv = vertex{c}.coor - vertex{start}.coor;
                nn = norm(newv);
                if dot(newv,nev) >= 0
                    right(end+1,:)=[c,dot(newv,tev)/nn];
                else
                    left(end+1,:)=[c,dot(newv,tev)/nn];
                end
            end

            % determine the index of the next vector;

            if inv==0;  % selecting right-handed cycles
            if size(right,1) > 0 % vectors on the right
                [~,ind] = min(right(:,2));
                nextv = right(ind,1);
            else % if no right-hand, select the least left side
                [~,ind] = max(left(:,2));
                nextv = left(ind,1);
            end

            else % for inv==1, inverse, left-handed detection

            if size(left,1) > 0
                [~,ind] = min(left(:,2));
                nextv = left(ind,1);
            else % vectors on the right
                [~,ind] = max(right(:,2));
                nextv = right(ind,1);
            end        
            end
        end
    
        % find the appropriate, corresponding edge
        for oe=1:numel(edge)
            if  (edge{oe}.verts(1)==start && edge{oe}.verts(2)==nextv) ||...
                (edge{oe}.verts(1)==nextv && edge{oe}.verts(2)==start);
                if oe==e; 
                    finished=true;
                    break;
                end;
                last  = start;
                start = nextv;
                loop(end+1) = oe;
                vloop(end+1) = start;
                break;
            end
        end% for---segment identification

    end;% while---not closed
  
    % save current loop and calculated centroid
    if finished;
        [loops{end+1},keep]=loopStats(loop,vloop);
        if ~keep
            loops(end)=[];
        end        
    end;% if---finished, saving the loop, calculating descriptors
    
    end;% for---inv, switching left-hand and right-hand searches  
    
end;%for---e, cycling through edges

% add the separate standalone loops
for sl=1:numel(singleloop)
    loops{end+1}=singleloop{sl};
end

% display the selection
if false %~hide
%    figure;
    hold on;
    for ls=1:numel(loops)
        X=zeros(numel(loops{ls}.vertices),1);
        Y=zeros(numel(loops{ls}.vertices),1);
        c=1;
        for v=loops{ls}.vertices
            X(c)=vertex{v}.coor(1);
            Y(c)=vertex{v}.coor(2);
            c=c+1; % next line
        end
        for i=1:numel(X)-1
            plot([X(i),X(i+1)],[Y(i),Y(i+1)],'k','LineWidth',2);
        end
        fill(X,Y,'r');
        text(loops{ls}.centroid(1),loops{ls}.centroid(2),num2str(ls));
    end
end

% Function to calculate statistics of a newly added loop
function [newloop,isnew] = loopStats(ledges,lvertices)
    isnew=false;
    newloop.edges=ledges;
    newloop.vertices=lvertices;
    newloop.coors=[];
    X=[];
    Y=[];
    for lv=lvertices
        X(end+1)=vertex{lv}.coor(1);
        Y(end+1)=vertex{lv}.coor(2);
        newloop.coors(end+1,:)=vertex{lv}.coor;
    end
    centroid=[mean(X(1:end-1)),mean(Y(1:end-1))];
    newloop.area = polyarea(X',Y'); % loop area
    if any(abs(areas-newloop.area)<0.2) || abs(newloop.area)<1;
        newloop=[]; % erase loop, if another with the same area exists
        return;
    else
        isnew=true;
        areas(end+1)=newloop.area;
        newloop.circ=0;  % loop circumference
        for ll=ledges
            newloop.circ=newloop.circ+norm(edge{ll}.coors(1:2)-edge{ll}.coors(3:4));
        end
        newloop.centroid=centroid;
        newloop.circularity=(4*pi*newloop.area)/(newloop.circ).^2;
        XY=[X(1:end-1)',Y(1:end-1)']; % last point is a duplicate
        XY(end+1,:)=centroid;
        [~,axs,cnt,phi] = ellipseDirectFit(XY); % fit ellipse
        newloop.eccentricity = axs(3);  % eccentricity of the fitted ellipse
        newloop.vernum = -1; % number of vertices; exclude 2-connected corners; -1, because one vertex is present twice
        for vs=newloop.vertices
            if (numel(vertex{vs}.con) > 2) || (numel(vertex{vs}.con) == 2 && pruneds(vs));
                newloop.vernum = newloop.vernum + 1;  % count >2-con verts, or 2-con verts with a prunned connection
                valids(vs)=true;
            else
                continue; % ignore other vertices
            end
        end                
    end;
end% end loopStats function

disp('Loop detection finished.');
disp(['Number of unique vertices involved in loops:',num2str(sum(valids))]);

for v=1:numel(vertex)
    vertex{v}.valid=valids(v);
end

end % end fucntion

%% ================================================================
%% Small auxilliary functions

% determine, if point P is in a polygon PG, using even-odd rule
function [ IN ] = pointInPolygon(P, PG)
% P - point [x,y]; PG - polygon [x1,y1;x2,y2,...]
    PGsize=size(PG,1);
    j=PGsize;
    IN = false;
    for i=1:PGsize
        if ( (PG(i,2) > P(2)) ~= (PG(j,2) > P(2)) ) && ...
           ( P(1) < (PG(j,1) - PG(i,1)) * (P(2) - PG(i,2))/(PG(j,2)-PG(i,2)) + PG(i,1) );
            IN = ~IN;
        end
        j=i;
    end
end


% measure distance of a point to a line segment
function [distance] = pointLineDistance(P, L)
% P - point, L - line [x1,y1,x2,y2]

    vL = L(3:4) - L(1:2);

    t = dot( P-L(1:2), vL) / ( dot(vL,vL) );
    
    rt = min(max(t,0),1);
    
    distance = norm(L(1:2) + rt*vL - P);

end

    
