# Supplementary material for: Axon tension regulates fasciculation/defasciculation through the control of axon shaft zippering
Source: eLife. 2017 Apr 19;6:e19907. doi: 10.7554/eLife.19907 (PMC5478281; doi:10.7554/eLife.19907)
Supplement: Figure 6—source data 7. — DOI: http://dx.doi.org/10.7554/eLife.19907.026 [file elife-19907-fig6-data7.xls]

## Sheet: red--Video 13
time [min]	total length [μm]	vertices	avg. loop area [μm2]
1	2883.28	156	117.675
20	3010.24	153	115.332
40	3068.61	170	108.842
60	3077.03	164	110.013
70	2978.69	147	113.285
80	2814.98	133	125.388
100	2822.65	133	118.898
120	2790.66	126	127.619
140	2698.68	122	139.106
160	2733.29	123	137.167

## Sheet: blue--Video 14
time [min]	total length [μm]	vertices	avg. loop area [μm2]
1	1911.31	70	190.373
20	2008.04	82	171.253
40	1873.82	78	185.862
60	1880.3	82	177.005
70	1682.11	60	180.02
80	1587.12	58	278.653
90	1588.96	58	231.867
100	1593.52	56	240.449
120	1468.5	52	224.655
150	1531.46	53	203.809

## Sheet: orange--Video 15
time [min]	total length [μm]	vertices	avg. loop area [μm2]
1	1862.52	65	349.913
30	1954.95	67	341.613
60	1947.06	79	322.678
70	1887.03	74	314.799
80	1851.22	65	417.435
100	1703.97	53	555.467
120	1710.61	57	519.264
150	1750.35	57	533.126

## Sheet: purple--Video 16
time [min]	total length [μm]	vertices	avg. loop area [μm2]
1	1900.62	91	163.063
30	2007.92	99	137.565
50	1931.52	92	143.662
66	1885.23	98	145.109
75	1785.47	85	158.667
85	1806.08	85	169.309
100	1805.77	83	179.72
120	1796.51	88	171.453

## Sheet: cyan--Video 17
time [min]	total length [μm]	vertices	avg. loop area [μm2]
1	2321.72	122	157.222
30	2381.05	119	149.971
50	2380.94	119	147.548
70	2326.14	118	154.269
80	2145.52	100	182.692
90	2147.95	97	198.577
100	2075.08	90	207.594
120	2116.88	90	196.729
140	2056.57	85	215.72
160	1924.13	73	228.408
