# Supplementary material for: Axon tension regulates fasciculation/defasciculation through the control of axon shaft zippering
Source: eLife. 2017 Apr 19;6:e19907. doi: 10.7554/eLife.19907 (PMC5478281; doi:10.7554/eLife.19907)
Supplement: Figure 6—source data 8. — The archive contains analyzed frames (TIFF format) and corresponding segmentation selection data (ImageJ-generated ZIP archives). Data can be displayed using ImageJ, please refer to Materials and methods. DOI: http://dx.doi.org/10.7554/eLife.19907.027 [file elife-19907-fig6-data8.zip]

Archive with 190 entries (187 files):
- Figure_6_source_data_8/
- Figure_6_source_data_8/README.txt
- __MACOSX/
- __MACOSX/Figure_6_source_data_8/
- __MACOSX/Figure_6_source_data_8/._README.txt
- Figure_6_source_data_8/video13-1.tif
- __MACOSX/Figure_6_source_data_8/._video13-1.tif
- Figure_6_source_data_8/video13-1.zip
- __MACOSX/Figure_6_source_data_8/._video13-1.zip
- Figure_6_source_data_8/video13-100.tif
- __MACOSX/Figure_6_source_data_8/._video13-100.tif
- Figure_6_source_data_8/video13-100.zip
- __MACOSX/Figure_6_source_data_8/._video13-100.zip
- Figure_6_source_data_8/video13-120.tif
- __MACOSX/Figure_6_source_data_8/._video13-120.tif
- Figure_6_source_data_8/video13-120.zip
- __MACOSX/Figure_6_source_data_8/._video13-120.zip
- Figure_6_source_data_8/video13-140.tif
- __MACOSX/Figure_6_source_data_8/._video13-140.tif
- Figure_6_source_data_8/video13-140.zip
- __MACOSX/Figure_6_source_data_8/._video13-140.zip
- Figure_6_source_data_8/video13-160.tif
- __MACOSX/Figure_6_source_data_8/._video13-160.tif
- Figure_6_source_data_8/video13-160.zip
- __MACOSX/Figure_6_source_data_8/._video13-160.zip
- Figure_6_source_data_8/video13-20.tif
- __MACOSX/Figure_6_source_data_8/._video13-20.tif
- Figure_6_source_data_8/video13-20.zip
- __MACOSX/Figure_6_source_data_8/._video13-20.zip
- Figure_6_source_data_8/video13-40.tif
- __MACOSX/Figure_6_source_data_8/._video13-40.tif
- Figure_6_source_data_8/video13-40.zip
- __MACOSX/Figure_6_source_data_8/._video13-40.zip
- Figure_6_source_data_8/video13-60.tif
- __MACOSX/Figure_6_source_data_8/._video13-60.tif
- Figure_6_source_data_8/video13-60.zip
- __MACOSX/Figure_6_source_data_8/._video13-60.zip
- Figure_6_source_data_8/video13-70.tif
- __MACOSX/Figure_6_source_data_8/._video13-70.tif
- Figure_6_source_data_8/video13-70.zip
- __MACOSX/Figure_6_source_data_8/._video13-70.zip
- Figure_6_source_data_8/video13-80.tif
- __MACOSX/Figure_6_source_data_8/._video13-80.tif
- Figure_6_source_data_8/video13-80.zip
- __MACOSX/Figure_6_source_data_8/._video13-80.zip
- Figure_6_source_data_8/video14-1.tif
- __MACOSX/Figure_6_source_data_8/._video14-1.tif
- Figure_6_source_data_8/video14-1.zip
- __MACOSX/Figure_6_source_data_8/._video14-1.zip
- Figure_6_source_data_8/video14-100.tif
- __MACOSX/Figure_6_source_data_8/._video14-100.tif
- Figure_6_source_data_8/video14-100.zip
- __MACOSX/Figure_6_source_data_8/._video14-100.zip
- Figure_6_source_data_8/video14-120.tif
- __MACOSX/Figure_6_source_data_8/._video14-120.tif
- Figure_6_source_data_8/video14-120.zip
- __MACOSX/Figure_6_source_data_8/._video14-120.zip
- Figure_6_source_data_8/video14-150.tif
- __MACOSX/Figure_6_source_data_8/._video14-150.tif
- Figure_6_source_data_8/video14-150.zip
- __MACOSX/Figure_6_source_data_8/._video14-150.zip
- Figure_6_source_data_8/video14-20.tif
- __MACOSX/Figure_6_source_data_8/._video14-20.tif
- Figure_6_source_data_8/video14-20.zip
- __MACOSX/Figure_6_source_data_8/._video14-20.zip
- Figure_6_source_data_8/video14-40.tif
- __MACOSX/Figure_6_source_data_8/._video14-40.tif
- Figure_6_source_data_8/video14-40.zip
- __MACOSX/Figure_6_source_data_8/._video14-40.zip
- Figure_6_source_data_8/video14-60.tif
- __MACOSX/Figure_6_source_data_8/._video14-60.tif
- Figure_6_source_data_8/video14-60.zip
- __MACOSX/Figure_6_source_data_8/._video14-60.zip
- Figure_6_source_data_8/video14-70.tif
- __MACOSX/Figure_6_source_data_8/._video14-70.tif
- Figure_6_source_data_8/video14-70.zip
- __MACOSX/Figure_6_source_data_8/._video14-70.zip
- Figure_6_source_data_8/video14-80.tif
- __MACOSX/Figure_6_source_data_8/._video14-80.tif
- Figure_6_source_data_8/video14-80.zip
- __MACOSX/Figure_6_source_data_8/._video14-80.zip
- Figure_6_source_data_8/video14-90.tif
- __MACOSX/Figure_6_source_data_8/._video14-90.tif
- Figure_6_source_data_8/video14-90.zip
- __MACOSX/Figure_6_source_data_8/._video14-90.zip
- Figure_6_source_data_8/video15-1.tif
- __MACOSX/Figure_6_source_data_8/._video15-1.tif
- Figure_6_source_data_8/video15-1.zip
- __MACOSX/Figure_6_source_data_8/._video15-1.zip
- Figure_6_source_data_8/video15-100.tif
- __MACOSX/Figure_6_source_data_8/._video15-100.tif
- Figure_6_source_data_8/video15-100.zip
- __MACOSX/Figure_6_source_data_8/._video15-100.zip
- Figure_6_source_data_8/video15-120.tif
- __MACOSX/Figure_6_source_data_8/._video15-120.tif
- Figure_6_source_data_8/video15-120.zip
- __MACOSX/Figure_6_source_data_8/._video15-120.zip
- Figure_6_source_data_8/video15-150.tif
- __MACOSX/Figure_6_source_data_8/._video15-150.tif
- Figure_6_source_data_8/video15-150.zip
- __MACOSX/Figure_6_source_data_8/._video15-150.zip
- Figure_6_source_data_8/video15-30.tif
- __MACOSX/Figure_6_source_data_8/._video15-30.tif
- Figure_6_source_data_8/video15-30.zip
- __MACOSX/Figure_6_source_data_8/._video15-30.zip
- Figure_6_source_data_8/video15-60.tif
- __MACOSX/Figure_6_source_data_8/._video15-60.tif
- Figure_6_source_data_8/video15-60.zip
- __MACOSX/Figure_6_source_data_8/._video15-60.zip
- Figure_6_source_data_8/video15-70.tif
- __MACOSX/Figure_6_source_data_8/._video15-70.tif
- Figure_6_source_data_8/video15-70.zip
- __MACOSX/Figure_6_source_data_8/._video15-70.zip
- Figure_6_source_data_8/video15-80.tif
- __MACOSX/Figure_6_source_data_8/._video15-80.tif
- Figure_6_source_data_8/video15-80.zip
- __MACOSX/Figure_6_source_data_8/._video15-80.zip
- Figure_6_source_data_8/video16-1.tif
- __MACOSX/Figure_6_source_data_8/._video16-1.tif
- Figure_6_source_data_8/video16-1.zip
- __MACOSX/Figure_6_source_data_8/._video16-1.zip
- Figure_6_source_data_8/video16-100.tif
- __MACOSX/Figure_6_source_data_8/._video16-100.tif
- Figure_6_source_data_8/video16-100.zip
- __MACOSX/Figure_6_source_data_8/._video16-100.zip
- Figure_6_source_data_8/video16-120.tif
- __MACOSX/Figure_6_source_data_8/._video16-120.tif
- Figure_6_source_data_8/video16-120.zip
- __MACOSX/Figure_6_source_data_8/._video16-120.zip
- Figure_6_source_data_8/video16-30.tif
- __MACOSX/Figure_6_source_data_8/._video16-30.tif
- Figure_6_source_data_8/video16-30.zip
- __MACOSX/Figure_6_source_data_8/._video16-30.zip
- Figure_6_source_data_8/video16-50.tif
- __MACOSX/Figure_6_source_data_8/._video16-50.tif
- Figure_6_source_data_8/video16-50.zip
- __MACOSX/Figure_6_source_data_8/._video16-50.zip
- Figure_6_source_data_8/video16-66.tif
- __MACOSX/Figure_6_source_data_8/._video16-66.tif
- Figure_6_source_data_8/video16-66.zip
- __MACOSX/Figure_6_source_data_8/._video16-66.zip
- Figure_6_source_data_8/video16-75.tif
- __MACOSX/Figure_6_source_data_8/._video16-75.tif
- Figure_6_source_data_8/video16-75.zip
- __MACOSX/Figure_6_source_data_8/._video16-75.zip
- Figure_6_source_data_8/video16-85.tif
- __MACOSX/Figure_6_source_data_8/._video16-85.tif
- Figure_6_source_data_8/video16-85.zip
- __MACOSX/Figure_6_source_data_8/._video16-85.zip
- Figure_6_source_data_8/video17-1.tif
- __MACOSX/Figure_6_source_data_8/._video17-1.tif
- Figure_6_source_data_8/video17-1.zip
- __MACOSX/Figure_6_source_data_8/._video17-1.zip
- Figure_6_source_data_8/video17-100.tif
- __MACOSX/Figure_6_source_data_8/._video17-100.tif
- Figure_6_source_data_8/video17-100.zip
- __MACOSX/Figure_6_source_data_8/._video17-100.zip
- Figure_6_source_data_8/video17-120.tif
- __MACOSX/Figure_6_source_data_8/._video17-120.tif
- Figure_6_source_data_8/video17-120.zip
- __MACOSX/Figure_6_source_data_8/._video17-120.zip
- Figure_6_source_data_8/video17-140.tif
- __MACOSX/Figure_6_source_data_8/._video17-140.tif
- Figure_6_source_data_8/video17-140.zip
- __MACOSX/Figure_6_source_data_8/._video17-140.zip
- Figure_6_source_data_8/video17-160.tif
- __MACOSX/Figure_6_source_data_8/._video17-160.tif
- Figure_6_source_data_8/video17-160.zip
- __MACOSX/Figure_6_source_data_8/._video17-160.zip
- Figure_6_source_data_8/video17-30.tif
- __MACOSX/Figure_6_source_data_8/._video17-30.tif
- Figure_6_source_data_8/video17-30.zip
- __MACOSX/Figure_6_source_data_8/._video17-30.zip
- Figure_6_source_data_8/video17-50.tif
- __MACOSX/Figure_6_source_data_8/._video17-50.tif
- Figure_6_source_data_8/video17-50.zip
- __MACOSX/Figure_6_source_data_8/._video17-50.zip
- Figure_6_source_data_8/video17-70.tif
- __MACOSX/Figure_6_source_data_8/._video17-70.tif
- Figure_6_source_data_8/video17-70.zip
- __MACOSX/Figure_6_source_data_8/._video17-70.zip
- Figure_6_source_data_8/video17-80.tif
- __MACOSX/Figure_6_source_data_8/._video17-80.tif
- Figure_6_source_data_8/video17-80.zip
- __MACOSX/Figure_6_source_data_8/._video17-80.zip
- Figure_6_source_data_8/video17-90.tif
- __MACOSX/Figure_6_source_data_8/._video17-90.tif
- Figure_6_source_data_8/video17-90.zip
- __MACOSX/Figure_6_source_data_8/._video17-90.zip
- __MACOSX/._Figure_6_source_data_8
