# Supplementary material for: Axon tension regulates fasciculation/defasciculation through the control of axon shaft zippering
Source: eLife. 2017 Apr 19;6:e19907. doi: 10.7554/eLife.19907 (PMC5478281; doi:10.7554/eLife.19907)
Supplement: Figure 6—source data 8. — The archive contains analyzed frames (TIFF format) and corresponding segmentation selection data (ImageJ-generated ZIP archives). Data can be displayed using ImageJ, please refer to Materials and methods. DOI: http://dx.doi.org/10.7554/eLife.19907.027 [file elife-19907-fig6-data8.zip › Figure_6_source_data_8/README.txt]

Please note the following correspondence:
video13 data correspond to frames from the video Figure 6-source data 2 in the paper;
video14 data correspond to frames from the video Figure 6-source data 3 in the paper;
video15 data correspond to frames from the video Figure 6-source data 4 in the paper;
video16 data correspond to frames from the video Figure 6-source data 5 in the paper;
video17 data correspond to frames from the video Figure 6-source data 6 in the paper.
