# Supplementary material for: Axon tension regulates fasciculation/defasciculation through the control of axon shaft zippering
Source: eLife. 2017 Apr 19;6:e19907. doi: 10.7554/eLife.19907 (PMC5478281; doi:10.7554/eLife.19907)
Supplement: Figure 7—source data 1. — DOI: http://dx.doi.org/10.7554/eLife.19907.029 [file elife-19907-fig7-data1.xls]

## Sheet: angle PDF (panel C)
angle β [deg]	PDF(β)			angle β [deg] – data
1	0.000256			44.439
1.1	0.000263			35.412
1.2	0.00027			57.029
1.3	0.000277			48.413
1.4	0.000284			38.497
1.5	0.000291			44.12
1.6	0.000299			20.255
1.7	0.000306			45.15
1.8	0.000314			60.028
1.9	0.000322			104.036
2	0.00033			40.079
2.1	0.000338			69.438
2.2	0.000347			30.652
2.3	0.000355			43.087
2.4	0.000364			46
2.5	0.000373			47.554
2.6	0.000382			26.934
2.7	0.000392			28.8
2.8	0.000401			31.565
2.9	0.000411			42.375
3	0.000421			55.84
3.1	0.000431			57.315
3.2	0.000441			46.898
3.3	0.000452			44.476
3.4	0.000463			110.225
3.5	0.000473			56.667
3.6	0.000485			39.082
3.7	0.000496			25.11
3.8	0.000508			68.065
3.9	0.000519			132.666
4	0.000531			34.954
4.1	0.000544			57.817
4.2	0.000556			32.625
4.3	0.000569			75.416
4.4	0.000582
4.5	0.000595
4.6	0.000609
4.7	0.000622
4.8	0.000636
4.9	0.000651
5	0.000665
5.1	0.00068
5.2	0.000695
5.3	0.000711
5.4	0.000726
5.5	0.000742
5.6	0.000758
5.7	0.000775
5.8	0.000792
5.9	0.000809
6	0.000826
6.1	0.000843
6.2	0.000861
6.3	0.00088
6.4	0.000898
6.5	0.000917
6.6	0.000936
6.7	0.000955
6.8	0.000975
6.9	0.000996
7	0.00102
7.1	0.00104
7.2	0.00106
7.3	0.00108
7.4	0.0011
7.5	0.00112
7.6	0.00115
7.7	0.00117
7.8	0.00119
7.9	0.00122
8	0.00124
8.1	0.00126
8.2	0.00129
8.3	0.00131
8.4	0.00134
8.5	0.00137
8.6	0.00139
8.7	0.00142
8.8	0.00145
8.9	0.00147
9	0.0015
9.1	0.00153
9.2	0.00156
9.3	0.00159
9.4	0.00162
9.5	0.00165
9.6	0.00168
9.7	0.00171
9.8	0.00174
9.9	0.00177
10	0.0018
10.1	0.00183
10.2	0.00187
10.3	0.0019
10.4	0.00193
10.5	0.00197
10.6	0.002
10.7	0.00204
10.8	0.00207
10.9	0.00211
11	0.00214
11.1	0.00218
11.2	0.00222
11.3	0.00225
11.4	0.00229
11.5	0.00233
11.6	0.00237
11.7	0.00241
11.8	0.00245
11.9	0.00249
12	0.00253
12.1	0.00257
12.2	0.00261
12.3	0.00266
12.4	0.0027
12.5	0.00274
12.6	0.00279
12.7	0.00283
12.8	0.00287
12.9	0.00292
13	0.00296
13.1	0.00301
13.2	0.00306
13.3	0.0031
13.4	0.00315
13.5	0.0032
13.6	0.00325
13.7	0.0033
13.8	0.00335
13.9	0.0034
14	0.00345
14.1	0.0035
14.2	0.00355
14.3	0.0036
14.4	0.00365
14.5	0.00371
14.6	0.00376
14.7	0.00381
14.8	0.00387
14.9	0.00392
15	0.00398
15.1	0.00403
15.2	0.00409
15.3	0.00415
15.4	0.0042
15.5	0.00426
15.6	0.00432
15.7	0.00438
15.8	0.00444
15.9	0.0045
16	0.00456
16.1	0.00462
16.2	0.00468
16.3	0.00474
16.4	0.0048
16.5	0.00486
16.6	0.00493
16.7	0.00499
16.8	0.00505
16.9	0.00512
17	0.00518
17.1	0.00525
17.2	0.00532
17.3	0.00538
17.4	0.00545
17.5	0.00551
17.6	0.00558
17.7	0.00565
17.8	0.00572
17.9	0.00579
18	0.00586
18.1	0.00593
18.2	0.006
18.3	0.00607
18.4	0.00614
18.5	0.00621
18.6	0.00628
18.7	0.00635
18.8	0.00643
18.9	0.0065
19	0.00657
19.1	0.00665
19.2	0.00672
19.3	0.0068
19.4	0.00687
19.5	0.00695
19.6	0.00702
19.7	0.0071
19.8	0.00718
19.9	0.00725
20	0.00733
20.1	0.00741
20.2	0.00749
20.3	0.00756
20.4	0.00764
20.5	0.00772
20.6	0.0078
20.7	0.00788
20.8	0.00796
20.9	0.00804
21	0.00812
21.1	0.0082
21.2	0.00829
21.3	0.00837
21.4	0.00845
21.5	0.00853
21.6	0.00861
21.7	0.0087
21.8	0.00878
21.9	0.00886
22	0.00895
22.1	0.00903
22.2	0.00911
22.3	0.0092
22.4	0.00928
22.5	0.00937
22.6	0.00945
22.7	0.00954
22.8	0.00962
22.9	0.00971
23	0.0098
23.1	0.00988
23.2	0.00997
23.3	0.0101
23.4	0.0101
23.5	0.0102
23.6	0.0103
23.7	0.0104
23.8	0.0105
23.9	0.0106
24	0.0107
24.1	0.0108
24.2	0.0108
24.3	0.0109
24.4	0.011
24.5	0.0111
24.6	0.0112
24.7	0.0113
24.8	0.0114
24.9	0.0115
25	0.0115
25.1	0.0116
25.2	0.0117
25.3	0.0118
25.4	0.0119
25.5	0.012
25.6	0.0121
25.7	0.0122
25.8	0.0123
25.9	0.0124
26	0.0124
26.1	0.0125
26.2	0.0126
26.3	0.0127
26.4	0.0128
26.5	0.0129
26.6	0.013
26.7	0.0131
26.8	0.0132
26.9	0.0132
27	0.0133
27.1	0.0134
27.2	0.0135
27.3	0.0136
27.4	0.0137
27.5	0.0138
27.6	0.0139
27.7	0.014
27.8	0.014
27.9	0.0141
28	0.0142
28.1	0.0143
28.2	0.0144
28.3	0.0145
28.4	0.0146
28.5	0.0147
28.6	0.0148
28.7	0.0148
28.8	0.0149
28.9	0.015
29	0.0151
29.1	0.0152
29.2	0.0153
29.3	0.0154
29.4	0.0154
29.5	0.0155
29.6	0.0156
29.7	0.0157
29.8	0.0158
29.9	0.0159
30	0.016
30.1	0.016
30.2	0.0161
30.3	0.0162
30.4	0.0163
30.5	0.0164
30.6	0.0165
30.7	0.0165
30.8	0.0166
30.9	0.0167
31	0.0168
31.1	0.0169
31.2	0.017
31.3	0.017
31.4	0.0171
31.5	0.0172
31.6	0.0173
31.7	0.0174
31.8	0.0174
31.9	0.0175
32	0.0176
32.1	0.0177
32.2	0.0177
32.3	0.0178
32.4	0.0179
32.5	0.018
32.6	0.0181
32.7	0.0181
32.8	0.0182
32.9	0.0183
33	0.0184
33.1	0.0184
33.2	0.0185
33.3	0.0186
33.4	0.0186
33.5	0.0187
33.6	0.0188
33.7	0.0189
33.8	0.0189
33.9	0.019
34	0.0191
34.1	0.0191
34.2	0.0192
34.3	0.0193
34.4	0.0193
34.5	0.0194
34.6	0.0195
34.7	0.0195
34.8	0.0196
34.9	0.0197
35	0.0197
35.1	0.0198
35.2	0.0199
35.3	0.0199
35.4	0.02
35.5	0.02
35.6	0.0201
35.7	0.0202
35.8	0.0202
35.9	0.0203
36	0.0203
36.1	0.0204
36.2	0.0204
36.3	0.0205
36.4	0.0206
36.5	0.0206
36.6	0.0207
36.7	0.0207
36.8	0.0208
36.9	0.0208
37	0.0209
37.1	0.0209
37.2	0.021
37.3	0.021
37.4	0.0211
37.5	0.0211
37.6	0.0212
37.7	0.0212
37.8	0.0212
37.9	0.0213
38	0.0213
38.1	0.0214
38.2	0.0214
38.3	0.0215
38.4	0.0215
38.5	0.0215
38.6	0.0216
38.7	0.0216
38.8	0.0216
38.9	0.0217
39	0.0217
39.1	0.0217
39.2	0.0218
39.3	0.0218
39.4	0.0218
39.5	0.0219
39.6	0.0219
39.7	0.0219
39.8	0.022
39.9	0.022
40	0.022
40.1	0.022
40.2	0.0221
40.3	0.0221
40.4	0.0221
40.5	0.0221
40.6	0.0221
40.7	0.0222
40.8	0.0222
40.9	0.0222
41	0.0222
41.1	0.0222
41.2	0.0222
41.3	0.0223
41.4	0.0223
41.5	0.0223
41.6	0.0223
41.7	0.0223
41.8	0.0223
41.9	0.0223
42	0.0223
42.1	0.0223
42.2	0.0223
42.3	0.0223
42.4	0.0223
42.5	0.0223
42.6	0.0223
42.7	0.0223
42.8	0.0223
42.9	0.0223
43	0.0223
43.1	0.0223
43.2	0.0223
43.3	0.0223
43.4	0.0223
43.5	0.0223
43.6	0.0223
43.7	0.0223
43.8	0.0223
43.9	0.0223
44	0.0223
44.1	0.0223
44.2	0.0222
44.3	0.0222
44.4	0.0222
44.5	0.0222
44.6	0.0222
44.7	0.0222
44.8	0.0222
44.9	0.0221
45	0.0221
45.1	0.0221
45.2	0.0221
45.3	0.022
45.4	0.022
45.5	0.022
45.6	0.022
45.7	0.0219
45.8	0.0219
45.9	0.0219
46	0.0219
46.1	0.0218
46.2	0.0218
46.3	0.0218
46.4	0.0217
46.5	0.0217
46.6	0.0217
46.7	0.0216
46.8	0.0216
46.9	0.0216
47	0.0215
47.1	0.0215
47.2	0.0215
47.3	0.0214
47.4	0.0214
47.5	0.0213
47.6	0.0213
47.7	0.0213
47.8	0.0212
47.9	0.0212
48	0.0211
48.1	0.0211
48.2	0.021
48.3	0.021
48.4	0.0209
48.5	0.0209
48.6	0.0209
48.7	0.0208
48.8	0.0208
48.9	0.0207
49	0.0207
49.1	0.0206
49.2	0.0206
49.3	0.0205
49.4	0.0204
49.5	0.0204
49.6	0.0203
49.7	0.0203
49.8	0.0202
49.9	0.0202
50	0.0201
50.1	0.0201
50.2	0.02
50.3	0.02
50.4	0.0199
50.5	0.0198
50.6	0.0198
50.7	0.0197
50.8	0.0197
50.9	0.0196
51	0.0195
51.1	0.0195
51.2	0.0194
51.3	0.0194
51.4	0.0193
51.5	0.0192
51.6	0.0192
51.7	0.0191
51.8	0.019
51.9	0.019
52	0.0189
52.1	0.0189
52.2	0.0188
52.3	0.0187
52.4	0.0187
52.5	0.0186
52.6	0.0185
52.7	0.0185
52.8	0.0184
52.9	0.0183
53	0.0183
53.1	0.0182
53.2	0.0181
53.3	0.0181
53.4	0.018
53.5	0.0179
53.6	0.0178
53.7	0.0178
53.8	0.0177
53.9	0.0176
54	0.0176
54.1	0.0175
54.2	0.0174
54.3	0.0174
54.4	0.0173
54.5	0.0172
54.6	0.0172
54.7	0.0171
54.8	0.017
54.9	0.0169
55	0.0169
55.1	0.0168
55.2	0.0167
55.3	0.0167
55.4	0.0166
55.5	0.0165
55.6	0.0164
55.7	0.0164
55.8	0.0163
55.9	0.0162
56	0.0162
56.1	0.0161
56.2	0.016
56.3	0.0159
56.4	0.0159
56.5	0.0158
56.6	0.0157
56.7	0.0157
56.8	0.0156
56.9	0.0155
57	0.0154
57.1	0.0154
57.2	0.0153
57.3	0.0152
57.4	0.0151
57.5	0.0151
57.6	0.015
57.7	0.0149
57.8	0.0149
57.9	0.0148
58	0.0147
58.1	0.0146
58.2	0.0146
58.3	0.0145
58.4	0.0144
58.5	0.0144
58.6	0.0143
58.7	0.0142
58.8	0.0141
58.9	0.0141
59	0.014
59.1	0.0139
59.2	0.0139
59.3	0.0138
59.4	0.0137
59.5	0.0136
59.6	0.0136
59.7	0.0135
59.8	0.0134
59.9	0.0134
60	0.0133
60.1	0.0132
60.2	0.0131
60.3	0.0131
60.4	0.013
60.5	0.0129
60.6	0.0129
60.7	0.0128
60.8	0.0127
60.9	0.0127
61	0.0126
61.1	0.0125
61.2	0.0125
61.3	0.0124
61.4	0.0123
61.5	0.0122
61.6	0.0122
61.7	0.0121
61.8	0.012
61.9	0.012
62	0.0119
62.1	0.0118
62.2	0.0118
62.3	0.0117
62.4	0.0116
62.5	0.0116
62.6	0.0115
62.7	0.0114
62.8	0.0114
62.9	0.0113
63	0.0112
63.1	0.0112
63.2	0.0111
63.3	0.011
63.4	0.011
63.5	0.0109
63.6	0.0108
63.7	0.0108
63.8	0.0107
63.9	0.0106
64	0.0106
64.1	0.0105
64.2	0.0104
64.3	0.0104
64.4	0.0103
64.5	0.0103
64.6	0.0102
64.7	0.0101
64.8	0.0101
64.9	0.01
65	0.00994
65.1	0.00988
65.2	0.00982
65.3	0.00975
65.4	0.00969
65.5	0.00963
65.6	0.00957
65.7	0.00951
65.8	0.00945
65.9	0.00939
66	0.00932
66.1	0.00926
66.2	0.0092
66.3	0.00914
66.4	0.00908
66.5	0.00902
66.6	0.00896
66.7	0.00891
66.8	0.00885
66.9	0.00879
67	0.00873
67.1	0.00867
67.2	0.00861
67.3	0.00855
67.4	0.0085
67.5	0.00844
67.6	0.00838
67.7	0.00832
67.8	0.00827
67.9	0.00821
68	0.00815
68.1	0.0081
68.2	0.00804
68.3	0.00798
68.4	0.00793
68.5	0.00787
68.6	0.00782
68.7	0.00776
68.8	0.00771
68.9	0.00765
69	0.0076
69.1	0.00754
69.2	0.00749
69.3	0.00743
69.4	0.00738
69.5	0.00733
69.6	0.00727
69.7	0.00722
69.8	0.00717
69.9	0.00711
70	0.00706
70.1	0.00701
70.2	0.00696
70.3	0.00691
70.4	0.00685
70.5	0.0068
70.6	0.00675
70.7	0.0067
70.8	0.00665
70.9	0.0066
71	0.00655
71.1	0.0065
71.2	0.00645
71.3	0.0064
71.4	0.00635
71.5	0.0063
71.6	0.00625
71.7	0.0062
71.8	0.00615
71.9	0.0061
72	0.00605
72.1	0.006
72.2	0.00596
72.3	0.00591
72.4	0.00586
72.5	0.00581
72.6	0.00577
72.7	0.00572
72.8	0.00567
72.9	0.00562
73	0.00558
73.1	0.00553
73.2	0.00548
73.3	0.00544
73.4	0.00539
73.5	0.00535
73.6	0.0053
73.7	0.00526
73.8	0.00521
73.9	0.00517
74	0.00512
74.1	0.00508
74.2	0.00503
74.3	0.00499
74.4	0.00495
74.5	0.0049
74.6	0.00486
74.7	0.00482
74.8	0.00477
74.9	0.00473
75	0.00469
75.1	0.00464
75.2	0.0046
75.3	0.00456
75.4	0.00452
75.5	0.00448
75.6	0.00444
75.7	0.00439
75.8	0.00435
75.9	0.00431
76	0.00427
76.1	0.00423
76.2	0.00419
76.3	0.00415
76.4	0.00411
76.5	0.00407
76.6	0.00403
76.7	0.00399
76.8	0.00395
76.9	0.00391
77	0.00388
77.1	0.00384
77.2	0.0038
77.3	0.00376
77.4	0.00372
77.5	0.00369
77.6	0.00365
77.7	0.00361
77.8	0.00358
77.9	0.00354
78	0.0035
78.1	0.00347
78.2	0.00343
78.3	0.0034
78.4	0.00336
78.5	0.00333
78.6	0.00329
78.7	0.00326
78.8	0.00322
78.9	0.00319
79	0.00315
79.1	0.00312
79.2	0.00309
79.3	0.00305
79.4	0.00302
79.5	0.00299
79.6	0.00295
79.7	0.00292
79.8	0.00289
79.9	0.00286
80	0.00283
80.1	0.00279
80.2	0.00276
80.3	0.00273
80.4	0.0027
80.5	0.00267
80.6	0.00264
80.7	0.00261
80.8	0.00258
80.9	0.00255
81	0.00252
81.1	0.00249
81.2	0.00247
81.3	0.00244
81.4	0.00241
81.5	0.00238
81.6	0.00235
81.7	0.00233
81.8	0.0023
81.9	0.00227
82	0.00225
82.1	0.00222
82.2	0.0022
82.3	0.00217
82.4	0.00214
82.5	0.00212
82.6	0.00209
82.7	0.00207
82.8	0.00205
82.9	0.00202
83	0.002
83.1	0.00198
83.2	0.00195
83.3	0.00193
83.4	0.00191
83.5	0.00189
83.6	0.00186
83.7	0.00184
83.8	0.00182
83.9	0.0018
84	0.00178
84.1	0.00176
84.2	0.00174
84.3	0.00172
84.4	0.0017
84.5	0.00168
84.6	0.00166
84.7	0.00164
84.8	0.00163
84.9	0.00161
85	0.00159
85.1	0.00157
85.2	0.00156
85.3	0.00154
85.4	0.00152
85.5	0.00151
85.6	0.00149
85.7	0.00148
85.8	0.00146
85.9	0.00145
86	0.00143
86.1	0.00142
86.2	0.0014
86.3	0.00139
86.4	0.00138
86.5	0.00136
86.6	0.00135
86.7	0.00134
86.8	0.00133
86.9	0.00132
87	0.0013
87.1	0.00129
87.2	0.00128
87.3	0.00127
87.4	0.00126
87.5	0.00125
87.6	0.00124
87.7	0.00123
87.8	0.00122
87.9	0.00122
88	0.00121
88.1	0.0012
88.2	0.00119
88.3	0.00118
88.4	0.00118
88.5	0.00117
88.6	0.00116
88.7	0.00116
88.8	0.00115
88.9	0.00115
89	0.00114
89.1	0.00114
89.2	0.00113
89.3	0.00113
89.4	0.00112
89.5	0.00112
89.6	0.00112
89.7	0.00111
89.8	0.00111
89.9	0.00111
90	0.0011
90.1	0.0011
90.2	0.0011
90.3	0.0011
90.4	0.0011
90.5	0.0011
90.6	0.0011
90.7	0.0011
90.8	0.0011
90.9	0.0011
91	0.0011
91.1	0.0011
91.2	0.0011
91.3	0.0011
91.4	0.0011
91.5	0.0011
91.6	0.0011
91.7	0.00111
91.8	0.00111
91.9	0.00111
92	0.00112
92.1	0.00112
92.2	0.00112
92.3	0.00113
92.4	0.00113
92.5	0.00113
92.6	0.00114
92.7	0.00114
92.8	0.00115
92.9	0.00115
93	0.00116
93.1	0.00116
93.2	0.00117
93.3	0.00118
93.4	0.00118
93.5	0.00119
93.6	0.0012
93.7	0.0012
93.8	0.00121
93.9	0.00122
94	0.00122
94.1	0.00123
94.2	0.00124
94.3	0.00125
94.4	0.00126
94.5	0.00126
94.6	0.00127
94.7	0.00128
94.8	0.00129
94.9	0.0013
95	0.00131
95.1	0.00132
95.2	0.00133
95.3	0.00134
95.4	0.00135
95.5	0.00136
95.6	0.00137
95.7	0.00138
95.8	0.00139
95.9	0.0014
96	0.00141
96.1	0.00142
96.2	0.00143
96.3	0.00144
96.4	0.00145
96.5	0.00146
96.6	0.00147
96.7	0.00149
96.8	0.0015
96.9	0.00151
97	0.00152
97.1	0.00153
97.2	0.00154
97.3	0.00156
97.4	0.00157
97.5	0.00158
97.6	0.00159
97.7	0.0016
97.8	0.00162
97.9	0.00163
98	0.00164
98.1	0.00165
98.2	0.00166
98.3	0.00168
98.4	0.00169
98.5	0.0017
98.6	0.00171
98.7	0.00173
98.8	0.00174
98.9	0.00175
99	0.00176
99.1	0.00178
99.2	0.00179
99.3	0.0018
99.4	0.00181
99.5	0.00183
99.6	0.00184
99.7	0.00185
99.8	0.00186
99.9	0.00187
100	0.00189
100.1	0.0019
100.2	0.00191
100.3	0.00192
100.4	0.00193
100.5	0.00195
100.6	0.00196
100.7	0.00197
100.8	0.00198
100.9	0.00199
101	0.002
101.1	0.00202
101.2	0.00203
101.3	0.00204
101.4	0.00205
101.5	0.00206
101.6	0.00207
101.7	0.00208
101.8	0.00209
101.9	0.0021
102	0.00211
102.1	0.00212
102.2	0.00213
102.3	0.00214
102.4	0.00215
102.5	0.00216
102.6	0.00217
102.7	0.00218
102.8	0.00219
102.9	0.0022
103	0.00221
103.1	0.00222
103.2	0.00223
103.3	0.00224
103.4	0.00224
103.5	0.00225
103.6	0.00226
103.7	0.00227
103.8	0.00228
103.9	0.00228
104	0.00229
104.1	0.0023
104.2	0.0023
104.3	0.00231
104.4	0.00232
104.5	0.00232
104.6	0.00233
104.7	0.00234
104.8	0.00234
104.9	0.00235
105	0.00235
105.1	0.00236
105.2	0.00236
105.3	0.00237
105.4	0.00237
105.5	0.00238
105.6	0.00238
105.7	0.00238
105.8	0.00239
105.9	0.00239
106	0.00239
106.1	0.0024
106.2	0.0024
106.3	0.0024
106.4	0.0024
106.5	0.00241
106.6	0.00241
106.7	0.00241
106.8	0.00241
106.9	0.00241
107	0.00241
107.1	0.00242
107.2	0.00242
107.3	0.00242
107.4	0.00242
107.5	0.00242
107.6	0.00242
107.7	0.00242
107.8	0.00242
107.9	0.00241
108	0.00241
108.1	0.00241
108.2	0.00241
108.3	0.00241
108.4	0.00241
108.5	0.00241
108.6	0.0024
108.7	0.0024
108.8	0.0024
108.9	0.00239
109	0.00239
109.1	0.00239
109.2	0.00239
109.3	0.00238
109.4	0.00238
109.5	0.00237
109.6	0.00237
109.7	0.00236
109.8	0.00236
109.9	0.00236
110	0.00235
110.1	0.00235
110.2	0.00234
110.3	0.00233
110.4	0.00233
110.5	0.00232
110.6	0.00232
110.7	0.00231
110.8	0.0023
110.9	0.0023
111	0.00229
111.1	0.00228
111.2	0.00228
111.3	0.00227
111.4	0.00226
111.5	0.00226
111.6	0.00225
111.7	0.00224
111.8	0.00223
111.9	0.00223
112	0.00222
112.1	0.00221
112.2	0.0022
112.3	0.00219
112.4	0.00219
112.5	0.00218
112.6	0.00217
112.7	0.00216
112.8	0.00215
112.9	0.00214
113	0.00213
113.1	0.00212
113.2	0.00211
113.3	0.00211
113.4	0.0021
113.5	0.00209
113.6	0.00208
113.7	0.00207
113.8	0.00206
113.9	0.00205
114	0.00204
114.1	0.00203
114.2	0.00202
114.3	0.00201
114.4	0.002
114.5	0.00199
114.6	0.00198
114.7	0.00197
114.8	0.00196
114.9	0.00195
115	0.00194
115.1	0.00193
115.2	0.00192
115.3	0.00191
115.4	0.0019
115.5	0.00189
115.6	0.00188
115.7	0.00188
115.8	0.00187
115.9	0.00186
116	0.00185
116.1	0.00184
116.2	0.00183
116.3	0.00182
116.4	0.00181
116.5	0.0018
116.6	0.00179
116.7	0.00178
116.8	0.00177
116.9	0.00176
117	0.00175
117.1	0.00174
117.2	0.00173
117.3	0.00172
117.4	0.00172
117.5	0.00171
117.6	0.0017
117.7	0.00169
117.8	0.00168
117.9	0.00167
118	0.00166
118.1	0.00166
118.2	0.00165
118.3	0.00164
118.4	0.00163
118.5	0.00162
118.6	0.00162
118.7	0.00161
118.8	0.0016
118.9	0.00159
119	0.00159
119.1	0.00158
119.2	0.00157
119.3	0.00156
119.4	0.00156
119.5	0.00155
119.6	0.00154
119.7	0.00154
119.8	0.00153
119.9	0.00152
120	0.00152
120.1	0.00151
120.2	0.00151
120.3	0.0015
120.4	0.00149
120.5	0.00149
120.6	0.00148
120.7	0.00148
120.8	0.00147
120.9	0.00147
121	0.00146
121.1	0.00146
121.2	0.00145
121.3	0.00145
121.4	0.00144
121.5	0.00144
121.6	0.00143
121.7	0.00143
121.8	0.00143
121.9	0.00142
122	0.00142
122.1	0.00141
122.2	0.00141
122.3	0.00141
122.4	0.0014
122.5	0.0014
122.6	0.0014
122.7	0.00139
122.8	0.00139
122.9	0.00139
123	0.00139
123.1	0.00138
123.2	0.00138
123.3	0.00138
123.4	0.00138
123.5	0.00138
123.6	0.00137
123.7	0.00137
123.8	0.00137
123.9	0.00137
124	0.00137
124.1	0.00137
124.2	0.00136
124.3	0.00136
124.4	0.00136
124.5	0.00136
124.6	0.00136
124.7	0.00136
124.8	0.00136
124.9	0.00136
125	0.00136
125.1	0.00136
125.2	0.00136
125.3	0.00136
125.4	0.00135
125.5	0.00135
125.6	0.00135
125.7	0.00135
125.8	0.00135
125.9	0.00135
126	0.00135
126.1	0.00135
126.2	0.00135
126.3	0.00135
126.4	0.00135
126.5	0.00135
126.6	0.00136
126.7	0.00136
126.8	0.00136
126.9	0.00136
127	0.00136
127.1	0.00136
127.2	0.00136
127.3	0.00136
127.4	0.00136
127.5	0.00136
127.6	0.00136
127.7	0.00136
127.8	0.00136
127.9	0.00136
128	0.00136
128.1	0.00136
128.2	0.00136
128.3	0.00136
128.4	0.00136
128.5	0.00136
128.6	0.00136
128.7	0.00136
128.8	0.00136
128.9	0.00137
129	0.00137
129.1	0.00137
129.2	0.00137
129.3	0.00137
129.4	0.00137
129.5	0.00137
129.6	0.00137
129.7	0.00137
129.8	0.00137
129.9	0.00137
130	0.00137
130.1	0.00137
130.2	0.00137
130.3	0.00137
130.4	0.00137
130.5	0.00137
130.6	0.00137
130.7	0.00136
130.8	0.00136
130.9	0.00136
131	0.00136
131.1	0.00136
131.2	0.00136
131.3	0.00136
131.4	0.00136
131.5	0.00136
131.6	0.00136
131.7	0.00136
131.8	0.00135
131.9	0.00135
132	0.00135
132.1	0.00135
132.2	0.00135
132.3	0.00135
132.4	0.00134
132.5	0.00134
132.6	0.00134
132.7	0.00134
132.8	0.00134
132.9	0.00133
133	0.00133
133.1	0.00133
133.2	0.00133
133.3	0.00132
133.4	0.00132
133.5	0.00132
133.6	0.00131
133.7	0.00131
133.8	0.00131
133.9	0.0013
134	0.0013
134.1	0.0013
134.2	0.00129
134.3	0.00129
134.4	0.00129
134.5	0.00128
134.6	0.00128
134.7	0.00127
134.8	0.00127
134.9	0.00127
135	0.00126
135.1	0.00126
135.2	0.00125
135.3	0.00125
135.4	0.00124
135.5	0.00124
135.6	0.00123
135.7	0.00123
135.8	0.00122
135.9	0.00122
136	0.00121
136.1	0.00121
136.2	0.0012
136.3	0.00119
136.4	0.00119
136.5	0.00118
136.6	0.00118
136.7	0.00117
136.8	0.00116
136.9	0.00116
137	0.00115
137.1	0.00115
137.2	0.00114
137.3	0.00113
137.4	0.00113
137.5	0.00112
137.6	0.00111
137.7	0.00111
137.8	0.0011
137.9	0.00109
138	0.00109
138.1	0.00108
138.2	0.00107
138.3	0.00106
138.4	0.00106
138.5	0.00105
138.6	0.00104
138.7	0.00103
138.8	0.00103
138.9	0.00102
139	0.00101
139.1	0.001
139.2	0.000995
139.3	0.000988
139.4	0.00098
139.5	0.000972
139.6	0.000964
139.7	0.000956
139.8	0.000948
139.9	0.00094
140	0.000932
140.1	0.000924
140.2	0.000916
140.3	0.000908
140.4	0.000899
140.5	0.000891
140.6	0.000883
140.7	0.000875
140.8	0.000866
140.9	0.000858
141	0.00085
141.1	0.000842
141.2	0.000833
141.3	0.000825
141.4	0.000816
141.5	0.000808
141.6	0.0008
141.7	0.000791
141.8	0.000783
141.9	0.000775
142	0.000766
142.1	0.000758
142.2	0.00075
142.3	0.000741
142.4	0.000733
142.5	0.000725
142.6	0.000716
142.7	0.000708
142.8	0.0007
142.9	0.000692
143	0.000684
143.1	0.000675
143.2	0.000667
143.3	0.000659
143.4	0.000651
143.5	0.000643
143.6	0.000635
143.7	0.000627
143.8	0.000619
143.9	0.000611
144	0.000603
144.1	0.000595
144.2	0.000587
144.3	0.000579
144.4	0.000572
144.5	0.000564
144.6	0.000556
144.7	0.000549
144.8	0.000541
144.9	0.000533
145	0.000526
145.1	0.000518
145.2	0.000511
145.3	0.000504
145.4	0.000496
145.5	0.000489
145.6	0.000482
145.7	0.000475
145.8	0.000468
145.9	0.00046
146	0.000453
146.1	0.000447
146.2	0.00044
146.3	0.000433
146.4	0.000426
146.5	0.000419
146.6	0.000413
146.7	0.000406
146.8	0.0004
146.9	0.000393
147	0.000387
147.1	0.00038
147.2	0.000374
147.3	0.000368
147.4	0.000362
147.5	0.000355
147.6	0.000349
147.7	0.000343
147.8	0.000337
147.9	0.000331
148	0.000326
148.1	0.00032
148.2	0.000314
148.3	0.000309
148.4	0.000303
148.5	0.000298
148.6	0.000292
148.7	0.000287
148.8	0.000282
148.9	0.000276
149	0.000271
149.1	0.000266
149.2	0.000261
149.3	0.000256
149.4	0.000251
149.5	0.000247
149.6	0.000242
149.7	0.000237
149.8	0.000233
149.9	0.000228
150	0.000224
150.1	0.000219
150.2	0.000215
150.3	0.000211
150.4	0.000206
150.5	0.000202
150.6	0.000198
150.7	0.000194
150.8	0.00019
150.9	0.000186
151	0.000182
151.1	0.000178
151.2	0.000175
151.3	0.000171
151.4	0.000167
151.5	0.000164
151.6	0.00016
151.7	0.000157
151.8	0.000153
151.9	0.00015
152	0.000147
152.1	0.000143
152.2	0.00014
152.3	0.000137
152.4	0.000134
152.5	0.000131
152.6	0.000128
152.7	0.000125
152.8	0.000122
152.9	0.00012
153	0.000117
153.1	0.000114
153.2	0.000111
153.3	0.000109
153.4	0.000106
153.5	0.000104
153.6	0.000101
153.7	9.88e-05
153.8	9.65e-05
153.9	9.42e-05
154	9.19e-05
154.1	8.96e-05
154.2	8.75e-05
154.3	8.53e-05
154.4	8.32e-05
154.5	8.12e-05
154.6	7.91e-05
154.7	7.72e-05
154.8	7.52e-05
154.9	7.33e-05
155	7.15e-05
155.1	6.97e-05
155.2	6.79e-05
155.3	6.61e-05
155.4	6.44e-05
155.5	6.28e-05
155.6	6.11e-05
155.7	5.95e-05
155.8	5.8e-05
155.9	5.65e-05
156	5.5e-05
156.1	5.35e-05
156.2	5.21e-05
156.3	5.07e-05
156.4	4.93e-05
156.5	4.8e-05
156.6	4.67e-05
156.7	4.54e-05
156.8	4.42e-05
156.9	4.3e-05
157	4.18e-05
157.1	4.06e-05
157.2	3.95e-05
157.3	3.84e-05
157.4	3.73e-05
157.5	3.63e-05
157.6	3.53e-05
157.7	3.43e-05
157.8	3.33e-05
157.9	3.23e-05
158	3.14e-05
158.1	3.05e-05
158.2	2.96e-05
158.3	2.88e-05
158.4	2.79e-05
158.5	2.71e-05
158.6	2.63e-05
158.7	2.55e-05
158.8	2.48e-05
158.9	2.41e-05
159	2.33e-05
159.1	2.26e-05
159.2	2.2e-05
159.3	2.13e-05
159.4	2.07e-05
159.5	2e-05
159.6	1.94e-05
159.7	1.88e-05
159.8	1.82e-05
159.9	1.77e-05
160	1.71e-05
160.1	1.66e-05
160.2	1.61e-05
160.3	1.56e-05
160.4	1.51e-05
160.5	1.46e-05
160.6	1.42e-05
160.7	1.37e-05
160.8	1.33e-05
160.9	1.29e-05
161	1.24e-05
161.1	1.2e-05
161.2	1.17e-05
161.3	1.13e-05
161.4	1.09e-05
161.5	1.06e-05
161.6	1.02e-05
161.7	9.88e-06
161.8	9.55e-06
161.9	9.24e-06
162	8.93e-06
162.1	8.64e-06
162.2	8.35e-06
162.3	8.07e-06
162.4	7.8e-06
162.5	7.54e-06
162.6	7.28e-06
162.7	7.03e-06
162.8	6.79e-06
162.9	6.56e-06
163	6.34e-06
163.1	6.12e-06
163.2	5.91e-06
163.3	5.71e-06
163.4	5.51e-06
163.5	5.32e-06
163.6	5.13e-06
163.7	4.95e-06
163.8	4.78e-06
163.9	4.61e-06
164	4.45e-06
164.1	4.29e-06
164.2	4.14e-06
164.3	3.99e-06
164.4	3.85e-06
164.5	3.71e-06
164.6	3.57e-06
164.7	3.45e-06
164.8	3.32e-06
164.9	3.2e-06
165	3.08e-06
165.1	2.97e-06
165.2	2.86e-06
165.3	2.76e-06
165.4	2.65e-06
165.5	2.56e-06
165.6	2.46e-06
165.7	2.37e-06
165.8	2.28e-06
165.9	2.2e-06
166	2.11e-06
166.1	2.03e-06
166.2	1.96e-06
166.3	1.88e-06
166.4	1.81e-06
166.5	1.74e-06
166.6	1.68e-06
166.7	1.61e-06
166.8	1.55e-06
166.9	1.49e-06
167	1.43e-06
167.1	1.38e-06
167.2	1.32e-06
167.3	1.27e-06
167.4	1.22e-06
167.5	1.17e-06
167.6	1.13e-06
167.7	1.08e-06
167.8	1.04e-06
167.9	9.99e-07
168	9.6e-07
168.1	9.21e-07
168.2	8.84e-07
168.3	8.49e-07
168.4	8.15e-07
168.5	7.82e-07
168.6	7.5e-07
168.7	7.2e-07
168.8	6.91e-07
168.9	6.63e-07
169	6.35e-07
169.1	6.09e-07
169.2	5.84e-07
169.3	5.6e-07
169.4	5.37e-07
169.5	5.15e-07
169.6	4.94e-07
169.7	4.73e-07
169.8	4.53e-07
169.9	4.34e-07
170	4.16e-07
170.1	3.99e-07
170.2	3.82e-07
170.3	3.66e-07
170.4	3.5e-07
170.5	3.35e-07
170.6	3.21e-07
170.7	3.07e-07
170.8	2.94e-07
170.9	2.81e-07
171	2.69e-07
171.1	2.58e-07
171.2	2.46e-07
171.3	2.36e-07
171.4	2.26e-07
171.5	2.16e-07
171.6	2.06e-07
171.7	1.97e-07
171.8	1.89e-07
171.9	1.8e-07
172	1.72e-07
172.1	1.65e-07
172.2	1.57e-07
172.3	1.5e-07
172.4	1.44e-07
172.5	1.37e-07
172.6	1.31e-07
172.7	1.25e-07
172.8	1.2e-07
172.9	1.14e-07
173	1.09e-07
173.1	1.04e-07
173.2	9.93e-08
173.3	9.48e-08
173.4	9.04e-08
173.5	8.63e-08
173.6	8.23e-08
173.7	7.85e-08
173.8	7.49e-08
173.9	7.14e-08
174	6.81e-08
174.1	6.5e-08
174.2	6.19e-08
174.3	5.9e-08
174.4	5.63e-08
174.5	5.36e-08
174.6	5.11e-08
174.7	4.87e-08
174.8	4.64e-08
174.9	4.42e-08
175	4.21e-08
175.1	4.01e-08
175.2	3.82e-08
175.3	3.64e-08
175.4	3.46e-08
175.5	3.3e-08
175.6	3.14e-08
175.7	2.99e-08
175.8	2.84e-08
175.9	2.7e-08
176	2.57e-08
176.1	2.45e-08
176.2	2.33e-08
176.3	2.21e-08
176.4	2.11e-08
176.5	2e-08
176.6	1.9e-08
176.7	1.81e-08
176.8	1.72e-08
176.9	1.64e-08
177	1.55e-08
177.1	1.48e-08
177.2	1.4e-08
177.3	1.33e-08
177.4	1.27e-08
177.5	1.2e-08
177.6	1.14e-08
177.7	1.08e-08
177.8	1.03e-08
177.9	9.78e-09
178	9.28e-09
178.1	8.81e-09
178.2	8.36e-09
178.3	7.93e-09
178.4	7.53e-09
178.5	7.14e-09
178.6	6.77e-09
178.7	6.43e-09
178.8	6.09e-09
178.9	5.78e-09
179	5.48e-09
179.1	5.19e-09
179.2	4.92e-09
179.3	4.67e-09
179.4	4.42e-09
179.5	4.19e-09
179.6	3.97e-09
179.7	3.76e-09
179.8	3.56e-09
179.9	3.38e-09
180	3.2e-09
