# Supplementary material for: Axon tension regulates fasciculation/defasciculation through the control of axon shaft zippering
Source: eLife. 2017 Apr 19;6:e19907. doi: 10.7554/eLife.19907 (PMC5478281; doi:10.7554/eLife.19907)
Supplement: Figure 8—source data 2. — DOI: http://dx.doi.org/10.7554/eLife.19907.032 [file elife-19907-fig8-data2.xls]

## Sheet: angle & force timecourse (panel D)
time [s]	force [pN]		time [s]	angle [deg]
0.015	-224		0.015	-0.41		note: angle was hand-measured every 100 frames
0.031	-261		1.531	-0.41
0.046	-274		3.063	-0.41
0.061	-270		4.594	-0.41
0.077	-258		6.126	-0.41
0.092	-280		7.657	-0.41
0.107	-258		9.188	-0.41
0.123	-249		10.72	-0.41
0.138	-287		12.251	-0.41
0.153	-258		13.783	-0.41
0.168	-260		15.314	-0.94
0.184	-268		16.845	2.8
0.199	-272		18.377	3.83
0.214	-281		19.908	3.83
0.23	-259		21.44	4.43
0.245	-264		22.971	3.47
0.26	-270		24.502	3.47
0.276	-272		26.034	5.02
0.291	-273		27.565	5.36
0.306	-264		29.096	4.18
0.322	-278		30.628	3.99
0.337	-285		32.159	3.52
0.352	-260		33.691	4.23
0.368	-282		35.222	4.23
0.383	-277		36.753	4.23
0.398	-257		38.285	4.23
0.413	-286		39.816	4.23
0.429	-262		41.348	4.37
0.444	-279		42.879	4.37
0.459	-280		44.41	4.37
0.475	-268		45.942	4.37
0.49	-280		47.473	4.37
0.505	-289		49.005	4.55
0.521	-261		50.536	4.55
0.536	-272		52.067	5.46
0.551	-267		53.599	6.22
0.567	-275
0.582	-282		65.85	-0.41
0.597	-277		67.381	-0.64
0.613	-259		68.913	-0.64
0.628	-279		70.444	-0.87
0.643	-274		71.975	-0.87
0.659	-291		73.507	-0.97
0.674	-255		75.038	-0.97
0.689	-275		76.57	-0.97
0.704	-282		78.101	-0.97
0.72	-279		79.632	-1.21
0.735	-269		81.164	-1.21
0.75	-274		82.695	-1.21
0.766	-273		84.227	-1.21
0.781	-268		85.758	-1.21
0.796	-286		87.289	-1.21
0.812	-279
0.827	-270
0.842	-268
0.858	-261
0.873	-287
0.888	-277
0.904	-274
0.919	-279
0.934	-263
0.949	-277
0.965	-284
0.98	-282
0.995	-263
1.011	-283
1.026	-252
1.041	-276
1.057	-290
1.072	-267
1.087	-272
1.103	-281
1.118	-261
1.133	-276
1.149	-281
1.164	-263
1.179	-286
1.195	-268
1.21	-263
1.225	-285
1.24	-267
1.256	-279
1.271	-287
1.286	-267
1.302	-269
1.317	-279
1.332	-281
1.348	-286
1.363	-263
1.378	-280
1.394	-285
1.409	-276
1.424	-270
1.44	-279
1.455	-281
1.47	-285
1.486	-275
1.501	-292
1.516	-269
1.531	-273
1.547	-285
1.562	-279
1.577	-256
1.593	-251
1.608	-288
1.623	-286
1.639	-271
1.654	-276
1.669	-269
1.685	-251
1.7	-282
1.715	-271
1.731	-268
1.746	-259
1.761	-273
1.776	-268
1.792	-269
1.807	-274
1.822	-254
1.838	-258
1.853	-261
1.868	-284
1.884	-271
1.899	-244
1.914	-279
1.93	-286
1.945	-265
1.96	-271
1.976	-256
1.991	-255
2.006	-278
2.021	-269
2.037	-268
2.052	-259
2.067	-245
2.083	-284
2.098	-251
2.113	-257
2.129	-259
2.144	-245
2.159	-288
2.175	-265
2.19	-245
2.205	-257
2.221	-265
2.236	-253
2.251	-278
2.267	-254
2.282	-260
2.297	-272
2.312	-259
2.328	-271
2.343	-236
2.358	-260
2.374	-265
2.389	-277
2.404	-245
2.42	-251
2.435	-242
2.45	-255
2.466	-281
2.481	-250
2.496	-278
2.512	-269
2.527	-248
2.542	-283
2.557	-265
2.573	-270
2.588	-275
2.603	-264
2.619	-268
2.634	-277
2.649	-244
2.665	-277
2.68	-281
2.695	-258
2.711	-266
2.726	-256
2.741	-270
2.757	-266
2.772	-278
2.787	-250
2.803	-260
2.818	-275
2.833	-275
2.848	-288
2.864	-273
2.879	-255
2.894	-282
2.91	-264
2.925	-272
2.94	-258
2.956	-264
2.971	-285
2.986	-272
3.002	-274
3.017	-281
3.032	-277
3.048	-273
3.063	-269
3.078	-279
3.093	-263
3.109	-269
3.124	-282
3.139	-273
3.155	-274
3.17	-254
3.185	-258
3.201	-275
3.216	-276
3.231	-257
3.247	-283
3.262	-262
3.277	-258
3.293	-277
3.308	-237
3.323	-280
3.338	-272
3.354	-267
3.369	-273
3.384	-281
3.4	-271
3.415	-267
3.43	-262
3.446	-267
3.461	-265
3.476	-269
3.492	-267
3.507	-273
3.522	-273
3.538	-250
3.553	-279
3.568	-260
3.584	-239
3.599	-275
3.614	-260
3.629	-260
3.645	-269
3.66	-253
3.675	-266
3.691	-280
3.706	-251
3.721	-256
3.737	-265
3.752	-277
3.767	-275
3.783	-264
3.798	-269
3.813	-280
3.829	-275
3.844	-273
3.859	-273
3.874	-238
3.89	-246
3.905	-281
3.92	-249
3.936	-267
3.951	-262
3.966	-240
3.982	-279
3.997	-243
4.012	-253
4.028	-275
4.043	-236
4.058	-273
4.074	-259
4.089	-259
4.104	-274
4.119	-239
4.135	-272
4.15	-276
4.165	-254
4.181	-275
4.196	-243
4.211	-246
4.227	-265
4.242	-266
4.257	-262
4.273	-266
4.288	-281
4.303	-278
4.319	-260
4.334	-281
4.349	-284
4.365	-270
4.38	-279
4.395	-249
4.41	-269
4.426	-269
4.441	-261
4.456	-267
4.472	-247
4.487	-256
4.502	-270
4.518	-274
4.533	-246
4.548	-245
4.564	-275
4.579	-259
4.594	-271
4.61	-269
4.625	-255
4.64	-277
4.655	-255
4.671	-266
4.686	-276
4.701	-259
4.717	-255
4.732	-266
4.747	-269
4.763	-253
4.778	-266
4.793	-252
4.809	-246
4.824	-260
4.839	-267
4.855	-241
4.87	-239
4.885	-254
4.901	-248
4.916	-273
4.931	-269
4.946	-260
4.962	-273
4.977	-265
4.992	-268
5.008	-267
5.023	-265
5.038	-271
5.054	-268
5.069	-263
5.084	-272
5.1	-262
5.115	-260
5.13	-266
5.146	-268
5.161	-253
5.176	-264
5.191	-266
5.207	-262
5.222	-280
5.237	-248
5.253	-262
5.268	-281
5.283	-256
5.299	-272
5.314	-257
5.329	-262
5.345	-264
5.36	-262
5.375	-251
5.391	-270
5.406	-256
5.421	-252
5.436	-244
5.452	-265
5.467	-251
5.482	-278
5.498	-260
5.513	-264
5.528	-276
5.544	-253
5.559	-265
5.574	-259
5.59	-243
5.605	-273
5.62	-268
5.636	-263
5.651	-268
5.666	-267
5.682	-270
5.697	-265
5.712	-259
5.727	-258
5.743	-269
5.758	-236
5.773	-267
5.789	-274
5.804	-257
5.819	-262
5.835	-271
5.85	-232
5.865	-274
5.881	-267
5.896	-245
5.911	-276
5.927	-269
5.942	-234
5.957	-285
5.972	-261
5.988	-262
6.003	-267
6.018	-233
6.034	-272
6.049	-268
6.064	-252
6.08	-270
6.095	-274
6.11	-256
6.126	-246
6.141	-258
6.156	-257
6.172	-272
6.187	-268
6.202	-263
6.218	-270
6.233	-252
6.248	-256
6.263	-264
6.279	-265
6.294	-252
6.309	-273
6.325	-266
6.34	-250
6.355	-266
6.371	-267
6.386	-242
6.401	-241
6.417	-232
6.432	-266
6.447	-269
6.463	-262
6.478	-262
6.493	-263
6.508	-254
6.524	-271
6.539	-270
6.554	-243
6.57	-244
6.585	-252
6.6	-247
6.616	-268
6.631	-272
6.646	-236
6.662	-261
6.677	-259
6.692	-244
6.708	-268
6.723	-254
6.738	-265
6.753	-282
6.769	-252
6.784	-260
6.799	-248
6.815	-256
6.83	-261
6.845	-275
6.861	-259
6.876	-272
6.891	-255
6.907	-239
6.922	-275
6.937	-262
6.953	-262
6.968	-279
6.983	-261
6.999	-247
7.014	-264
7.029	-264
7.044	-259
7.06	-267
7.075	-267
7.09	-262
7.106	-267
7.121	-252
7.136	-243
7.152	-261
7.167	-263
7.182	-255
7.198	-265
7.213	-237
7.228	-248
7.244	-262
7.259	-243
7.274	-258
7.289	-269
7.305	-254
7.32	-245
7.335	-255
7.351	-234
7.366	-272
7.381	-250
7.397	-269
7.412	-260
7.427	-249
7.443	-270
7.458	-252
7.473	-237
7.489	-264
7.504	-265
7.519	-250
7.535	-254
7.55	-262
7.565	-259
7.58	-262
7.596	-250
7.611	-257
7.626	-273
7.642	-245
7.657	-260
7.672	-269
7.688	-248
7.703	-258
7.718	-246
7.734	-225
7.749	-243
7.764	-278
7.78	-252
7.795	-266
7.81	-269
7.825	-249
7.841	-271
7.856	-262
7.871	-252
7.887	-264
7.902	-261
7.917	-254
7.933	-274
7.948	-251
7.963	-243
7.979	-248
7.994	-240
8.009	-265
8.025	-251
8.04	-229
8.055	-258
8.07	-251
8.086	-253
8.101	-276
8.116	-260
8.132	-223
8.147	-266
8.162	-259
8.178	-241
8.193	-266
8.208	-260
8.224	-261
8.239	-261
8.254	-249
8.27	-265
8.285	-262
8.3	-261
8.316	-261
8.331	-264
8.346	-260
8.361	-237
8.377	-248
8.392	-256
8.407	-252
8.423	-263
8.438	-251
8.453	-261
8.469	-258
8.484	-254
8.499	-270
8.515	-238
8.53	-244
8.545	-249
8.561	-239
8.576	-260
8.591	-270
8.606	-234
8.622	-262
8.637	-258
8.652	-243
8.668	-257
8.683	-267
8.698	-256
8.714	-270
8.729	-265
8.744	-257
8.76	-271
8.775	-267
8.79	-273
8.806	-265
8.821	-248
8.836	-265
8.852	-271
8.867	-259
8.882	-262
8.897	-263
8.913	-227
8.928	-271
8.943	-258
8.959	-259
8.974	-273
8.989	-267
9.005	-268
9.02	-268
9.035	-244
9.051	-258
9.066	-255
9.081	-264
9.097	-265
9.112	-264
9.127	-267
9.142	-267
9.158	-273
9.173	-260
9.188	-261
9.204	-258
9.219	-260
9.234	-267
9.25	-260
9.265	-240
9.28	-243
9.296	-242
9.311	-248
9.326	-275
9.342	-270
9.357	-253
9.372	-264
9.387	-262
9.403	-251
9.418	-246
9.433	-248
9.449	-229
9.464	-259
9.479	-256
9.495	-241
9.51	-260
9.525	-237
9.541	-261
9.556	-265
9.571	-240
9.587	-266
9.602	-265
9.617	-253
9.633	-254
9.648	-262
9.663	-257
9.678	-261
9.694	-266
9.709	-254
9.724	-256
9.74	-261
9.755	-243
9.77	-265
9.786	-265
9.801	-244
9.816	-264
9.832	-253
9.847	-251
9.862	-262
9.878	-238
9.893	-273
9.908	-264
9.923	-257
9.939	-260
9.954	-237
9.969	-262
9.985	-279
10	-232
10.015	-271
10.031	-251
10.046	-256
10.061	-265
10.077	-240
10.092	-243
10.107	-256
10.123	-264
10.138	-240
10.153	-255
10.168	-257
10.184	-258
10.199	-270
10.214	-230
10.23	-240
10.245	-268
10.26	-237
10.276	-278
10.291	-263
10.306	-236
10.322	-260
10.337	-260
10.352	-265
10.368	-257
10.383	-257
10.398	-250
10.413	-247
10.429	-278
10.444	-273
10.459	-269
10.475	-268
10.49	-268
10.505	-276
10.521	-282
10.536	-263
10.551	-270
10.567	-269
10.582	-259
10.597	-266
10.613	-226
10.628	-237
10.643	-266
10.658	-253
10.674	-222
10.689	-262
10.704	-262
10.72	-261
10.735	-248
10.75	-233
10.766	-247
10.781	-272
10.796	-246
10.812	-259
10.827	-247
10.842	-206
10.858	-232
10.873	-220
10.888	-193
10.904	-235
10.919	-204
10.934	-193
10.949	-206
10.965	-177
10.98	-207
10.995	-233
11.011	-240
11.026	-241
11.041	-230
11.057	-199
11.072	-176
11.087	-177
11.103	-149
11.118	-197
11.133	-226
11.149	-224
11.164	-238
11.179	-167
11.194	-150
11.21	-150
11.225	-138
11.24	-191
11.256	-210
11.271	-211
11.286	-220
11.302	-206
11.317	-177
11.332	-155
11.348	-163
11.363	-215
11.378	-220
11.394	-210
11.409	-184
11.424	-181
11.44	-191
11.455	-175
11.47	-204
11.485	-209
11.501	-201
11.516	-197
11.531	-187
11.547	-170
11.562	-202
11.577	-199
11.593	-195
11.608	-212
11.623	-205
11.639	-163
11.654	-185
11.669	-171
11.685	-171
11.7	-229
11.715	-224
11.73	-220
11.746	-232
11.761	-203
11.776	-181
11.792	-211
11.807	-207
11.822	-232
11.838	-197
11.853	-199
11.868	-179
11.884	-168
11.899	-160
11.914	-178
11.93	-170
11.945	-215
11.96	-222
11.975	-197
11.991	-211
12.006	-195
12.021	-159
12.037	-188
12.052	-191
12.067	-227
12.083	-232
12.098	-186
12.113	-174
12.129	-178
12.144	-153
12.159	-139
12.175	-165
12.19	-134
12.205	-185
12.221	-160
12.236	-179
12.251	-175
12.266	-143
12.282	-150
12.297	-165
12.312	-191
12.328	-206
12.343	-189
12.358	-169
12.374	-162
12.389	-155
12.404	-137
12.42	-118
12.435	-145
12.45	-157
12.466	-175
12.481	-196
12.496	-182
12.511	-181
12.527	-188
12.542	-186
12.557	-179
12.573	-157
12.588	-167
12.603	-189
12.619	-195
12.634	-160
12.649	-131
12.665	-101
12.68	-93
12.695	-116
12.711	-145
12.726	-143
12.741	-142
12.757	-108
12.772	-118
12.787	-135
12.802	-132
12.818	-144
12.833	-151
12.848	-149
12.864	-121
12.879	-124
12.894	-120
12.91	-118
12.925	-139
12.94	-132
12.956	-138
12.971	-144
12.986	-130
13.002	-128
13.017	-155
13.032	-124
13.047	-145
13.063	-159
13.078	-165
13.093	-198
13.109	-192
13.124	-166
13.139	-147
13.155	-132
13.17	-126
13.185	-126
13.201	-128
13.216	-137
13.231	-188
13.247	-177
13.262	-191
13.277	-189
13.292	-157
13.308	-149
13.323	-151
13.338	-166
13.354	-195
13.369	-191
13.384	-156
13.4	-166
13.415	-129
13.43	-84
13.446	-126
13.461	-136
13.476	-148
13.492	-150
13.507	-141
13.522	-142
13.538	-121
13.553	-102
13.568	-142
13.583	-145
13.599	-124
13.614	-142
13.629	-123
13.645	-108
13.66	-123
13.675	-106
13.691	-115
13.706	-129
13.721	-107
13.737	-142
13.752	-136
13.767	-108
13.783	-136
13.798	-114
13.813	-117
13.828	-135
13.844	-118
13.859	-116
13.874	-123
13.89	-107
13.905	-100
13.92	-103
13.936	-90
13.951	-49
13.966	-52
13.982	-53
13.997	-62
14.012	-66
14.028	-73
14.043	-82
14.058	-78
14.074	-91
14.089	-87
14.104	-82
14.119	-81
14.135	-49
14.15	-86
14.165	-105
14.181	-94
14.196	-94
14.211	-19
14.227	-29
14.242	-44
14.257	-21
14.273	-50
14.288	-83
14.303	-94
14.319	-121
14.334	-80
14.349	-44
14.364	-54
14.38	-65
14.395	-66
14.41	-80
14.426	-79
14.441	-75
14.456	-85
14.472	-37
14.487	-60
14.502	-59
14.518	-19
14.533	1
14.548	-12
14.564	11
14.579	-14
14.594	-4
14.609	-8
14.625	-10
14.64	8
14.655	-21
14.671	-17
14.686	-22
14.701	-40
14.717	9
14.732	16
14.747	33
14.763	70
14.778	66
14.793	22
14.809	-9
14.824	-37
14.839	-40
14.855	-11
14.87	5
14.885	-3
14.9	39
14.916	21
14.931	13
14.946	-28
14.962	-17
14.977	15
14.992	38
15.008	66
15.023	74
15.038	2
15.054	-11
15.069	-18
15.084	-7
15.1	23
15.115	9
15.13	42
15.145	-24
15.161	-52
15.176	-29
15.191	-48
15.207	-33
15.222	-15
15.237	-7
15.253	1
15.268	13
15.283	6
15.299	-12
15.314	-12
15.329	-20
15.345	-14
15.36	-23
15.375	4
15.391	-19
15.406	-3
15.421	-38
15.436	-38
15.452	-49
15.467	-40
15.482	-43
15.498	-66
15.513	-46
15.528	-44
15.544	-26
15.559	-59
15.574	-45
15.59	-16
15.605	-7
15.62	-42
15.636	-88
15.651	-105
15.666	-122
15.681	-105
15.697	-61
15.712	-61
15.727	-75
15.743	-45
15.758	-97
15.773	-103
15.789	-90
15.804	-105
15.819	-46
15.835	-5
15.85	-18
15.865	-44
15.881	-76
15.896	-108
15.911	-66
15.926	-55
15.942	-41
15.957	-3
15.972	-19
15.988	-46
16.003	-59
16.018	-63
16.034	-88
16.049	-10
16.064	-16
16.08	-29
16.095	-2
16.11	-39
16.126	-5
16.141	12
16.156	-5
16.172	27
16.187	25
16.202	-6
16.217	38
16.233	56
16.248	18
16.263	70
16.279	71
16.294	52
16.309	75
16.325	57
16.34	57
16.355	75
16.371	39
16.386	7
16.401	47
16.417	71
16.432	90
16.447	89
16.462	78
16.478	71
16.493	89
16.508	69
16.524	56
16.539	25
16.554	6
16.57	2
16.585	23
16.6	26
16.616	22
16.631	25
16.646	26
16.662	34
16.677	13
16.692	18
16.708	59
16.723	66
16.738	85
16.753	51
16.769	42
16.784	27
16.799	57
16.815	63
16.83	105
16.845	84
16.861	82
16.876	108
16.891	66
16.907	84
16.922	89
16.937	110
16.953	122
16.968	121
16.983	90
16.998	125
17.014	130
17.029	127
17.044	141
17.06	139
17.075	129
17.09	136
17.106	113
17.121	131
17.136	123
17.152	114
17.167	137
17.182	139
17.198	127
17.213	144
17.228	150
17.243	121
17.259	121
17.274	123
17.289	110
17.305	167
17.32	198
17.335	172
17.351	174
17.366	112
17.381	76
17.397	68
17.412	75
17.427	117
17.443	169
17.458	160
17.473	170
17.489	118
17.504	86
17.519	107
17.534	151
17.55	179
17.565	171
17.58	186
17.596	172
17.611	173
17.626	167
17.642	143
17.657	141
17.672	192
17.688	185
17.703	176
17.718	209
17.734	182
17.749	173
17.764	138
17.779	154
17.795	172
17.81	197
17.825	206
17.841	201
17.856	182
17.871	184
17.887	197
17.902	195
17.917	184
17.933	179
17.948	195
17.963	204
17.979	194
17.994	171
18.009	171
18.025	158
18.04	187
18.055	184
18.07	169
18.086	170
18.101	169
18.116	169
18.132	178
18.147	167
18.162	166
18.178	189
18.193	217
18.208	224
18.224	203
18.239	155
18.254	124
18.27	116
18.285	139
18.3	172
18.315	169
18.331	155
18.346	175
18.361	161
18.377	160
18.392	156
18.407	145
18.423	146
18.438	190
18.453	228
18.469	218
18.484	208
18.499	184
18.515	155
18.53	164
18.545	189
18.56	156
18.576	202
18.591	202
18.606	167
18.622	179
18.637	165
18.652	181
18.668	195
18.683	175
18.698	174
18.714	196
18.729	170
18.744	178
18.76	185
18.775	146
18.79	103
18.806	143
18.821	137
18.836	167
18.851	194
18.867	142
18.882	140
18.897	153
18.913	116
18.928	170
18.943	164
18.959	149
18.974	145
18.989	123
19.005	124
19.02	152
19.035	184
19.051	194
19.066	161
19.081	100
19.096	83
19.112	100
19.127	116
19.142	125
19.158	135
19.173	116
19.188	124
19.204	120
19.219	141
19.234	149
19.25	144
19.265	152
19.28	180
19.296	155
19.311	153
19.326	143
19.342	127
19.357	143
19.372	134
19.387	134
19.403	138
19.418	134
19.433	129
19.449	126
19.464	132
19.479	116
19.495	145
19.51	150
19.525	131
19.541	130
19.556	130
19.571	130
19.587	165
19.602	149
19.617	161
19.632	166
19.648	181
19.663	191
19.678	198
19.694	185
19.709	167
19.724	182
19.74	177
19.755	184
19.77	204
19.786	182
19.801	182
19.816	194
19.832	194
19.847	250
19.862	280
19.877	279
19.893	241
19.908	148
19.923	127
19.939	192
19.954	220
19.969	229
19.985	232
20	202
20.015	199
20.031	223
20.046	190
20.061	204
20.077	258
20.092	215
20.107	243
20.123	238
20.138	182
20.153	247
20.168	198
20.184	155
20.199	205
20.214	165
20.23	193
20.245	251
20.26	222
20.276	237
20.291	240
20.306	209
20.322	239
20.337	241
20.352	214
20.368	235
20.383	258
20.398	250
20.413	254
20.429	247
20.444	181
20.459	221
20.475	222
20.49	215
20.505	259
20.521	240
20.536	251
20.551	241
20.567	222
20.582	248
20.597	231
20.613	212
20.628	235
20.643	261
20.658	271
20.674	242
20.689	256
20.704	275
20.72	247
20.735	206
20.75	180
20.766	227
20.781	254
20.796	248
20.812	224
20.827	213
20.842	218
20.858	211
20.873	219
20.888	221
20.904	217
20.919	196
20.934	221
20.949	256
20.965	223
20.98	223
20.995	218
21.011	227
21.026	237
21.041	248
21.057	245
21.072	234
21.087	180
21.103	180
21.118	230
21.133	228
21.149	230
21.164	228
21.179	205
21.194	226
21.21	213
21.225	210
21.24	192
21.256	224
21.271	199
21.286	242
21.302	216
21.317	174
21.332	171
21.348	157
21.363	130
21.378	141
21.394	155
21.409	179
21.424	176
21.44	162
21.455	153
21.47	171
21.485	185
21.501	163
21.516	145
21.531	115
21.547	101
21.562	112
21.577	106
21.593	126
21.608	120
21.623	104
21.639	118
21.654	115
21.669	117
21.685	137
21.7	119
21.715	106
21.73	136
21.746	124
21.761	95
21.776	92
21.792	39
21.807	60
21.822	73
21.838	95
21.853	107
21.868	115
21.884	90
21.899	26
21.914	19
21.93	-2
21.945	46
21.96	48
21.975	35
21.991	46
22.006	27
22.021	40
22.037	63
22.052	68
22.067	55
22.083	71
22.098	75
22.113	72
22.129	98
22.144	95
22.159	62
22.175	87
22.19	83
22.205	59
22.221	86
22.236	78
22.251	82
22.266	82
22.282	56
22.297	87
22.312	80
22.328	76
22.343	91
22.358	76
22.374	90
22.389	58
22.404	68
22.42	90
22.435	83
22.45	78
22.466	55
22.481	67
22.496	88
22.511	58
22.527	78
22.542	87
22.557	77
22.573	82
22.588	73
22.603	89
22.619	67
22.634	61
22.649	77
22.665	74
22.68	85
22.695	76
22.711	88
22.726	64
22.741	63
22.757	67
22.772	69
22.787	90
22.802	72
22.818	83
22.833	97
22.848	40
22.864	70
22.879	88
22.894	54
22.91	84
22.925	57
22.94	64
22.956	88
22.971	42
22.986	67
23.002	96
23.017	64
23.032	94
23.047	83
23.063	71
23.078	87
23.093	63
23.109	75
23.124	93
23.139	73
23.155	73
23.17	68
23.185	67
23.201	63
23.216	72
23.231	82
23.247	85
23.262	85
23.277	60
23.292	73
23.308	65
23.323	61
23.338	75
23.354	81
23.369	66
23.384	67
23.4	66
23.415	59
23.43	70
23.446	67
23.461	53
23.476	72
23.492	85
23.507	63
23.522	87
23.538	77
23.553	59
23.568	73
23.583	72
23.599	89
23.614	68
23.629	67
23.645	80
23.66	65
23.675	55
23.691	62
23.706	65
23.721	63
23.737	70
23.752	61
23.767	83
23.783	68
23.798	70
23.813	69
23.828	73
23.844	96
23.859	58
23.874	62
23.89	73
23.905	56
23.92	71
23.936	81
23.951	77
23.966	79
23.982	65
23.997	65
24.012	94
24.028	60
24.043	70
24.058	96
24.074	53
24.089	62
24.104	76
24.119	67
24.135	63
24.15	67
24.165	57
24.181	78
24.196	58
24.211	66
24.227	84
24.242	64
24.257	73
24.273	91
24.288	68
24.303	83
24.319	76
24.334	45
24.349	72
24.364	77
24.38	70
24.395	93
24.41	96
24.426	73
24.441	82
24.456	90
24.472	94
24.487	106
24.502	106
24.518	85
24.533	84
24.548	71
24.564	66
24.579	77
24.594	65
24.609	76
24.625	102
24.64	90
24.655	99
24.671	66
24.686	52
24.701	53
24.717	40
24.732	30
24.747	44
24.763	53
24.778	62
24.793	105
24.809	121
24.824	118
24.839	106
24.855	53
24.87	16
24.885	72
24.9	73
24.916	97
24.931	107
24.946	70
24.962	74
24.977	93
24.992	57
25.008	63
25.023	92
25.038	92
25.054	78
25.069	89
25.084	69
25.1	87
25.115	71
25.13	53
25.145	82
25.161	76
25.176	104
25.191	128
25.207	97
25.222	113
25.237	102
25.253	96
25.268	108
25.283	82
25.299	102
25.314	120
25.329	138
25.345	148
25.36	144
25.375	144
25.391	128
25.406	137
25.421	140
25.436	160
25.452	165
25.467	135
25.482	154
25.498	159
25.513	138
25.528	155
25.544	144
25.559	147
25.574	176
25.59	181
25.605	175
25.62	174
25.636	176
25.651	162
25.666	130
25.681	147
25.697	173
25.712	216
25.727	208
25.743	192
25.758	178
25.773	181
25.789	174
25.804	170
25.819	184
25.835	207
25.85	147
25.865	128
25.881	164
25.896	178
25.911	165
25.926	166
25.942	151
25.957	152
25.972	190
25.988	197
26.003	209
26.018	197
26.034	128
26.049	129
26.064	140
26.08	183
26.095	206
26.11	195
26.126	210
26.141	233
26.156	225
26.172	218
26.187	224
26.202	236
26.217	243
26.233	256
26.248	259
26.263	253
26.279	244
26.294	223
26.309	253
26.325	262
26.34	232
26.355	239
26.371	252
26.386	240
26.401	256
26.417	234
26.432	220
26.447	232
26.462	218
26.478	238
26.493	240
26.508	234
26.524	225
26.539	210
26.554	168
26.57	178
26.585	197
26.6	163
26.616	186
26.631	216
26.646	196
26.662	219
26.677	143
26.692	113
26.708	139
26.723	131
26.738	159
26.753	164
26.769	145
26.784	127
26.799	93
26.815	103
26.83	105
26.845	81
26.861	97
26.876	97
26.891	100
26.907	158
26.922	164
26.937	187
26.953	176
26.968	151
26.983	209
26.998	208
27.014	188
27.029	193
27.044	205
27.06	248
27.075	240
27.09	229
27.106	266
27.121	297
27.136	304
27.152	339
27.167	329
27.182	318
27.198	344
27.213	375
27.228	388
27.243	397
27.259	357
27.274	345
27.289	367
27.305	387
27.32	366
27.335	360
27.351	333
27.366	352
27.381	337
27.397	304
27.412	336
27.427	327
27.443	312
27.458	351
27.473	342
27.489	359
27.504	361
27.519	333
27.534	352
27.55	347
27.565	323
27.58	327
27.596	310
27.611	306
27.626	301
27.642	301
27.657	297
27.672	312
27.688	318
27.703	328
27.718	338
27.734	350
27.749	343
27.764	346
27.779	344
27.795	362
27.81	371
27.825	363
27.841	340
27.856	341
27.871	343
27.887	361
27.902	368
27.917	332
27.933	327
27.948	361
27.963	399
27.979	431
27.994	460
28.009	434
28.025	417
28.04	414
28.055	392
28.07	429
28.086	455
28.101	416
28.116	444
28.132	440
28.147	424
28.162	444
28.178	412
28.193	398
28.208	414
28.224	405
28.239	421
28.254	445
28.27	394
28.285	383
28.3	381
28.315	379
28.331	435
28.346	475
28.361	524
28.377	509
28.392	430
28.407	364
28.423	308
28.438	332
28.453	381
28.469	437
28.484	475
28.499	475
28.515	447
28.53	392
28.545	368
28.56	365
28.576	377
28.591	455
28.606	455
28.622	470
28.637	474
28.652	440
28.668	440
28.683	402
28.698	399
28.714	457
28.729	467
28.744	487
28.76	456
28.775	397
28.79	357
28.806	260
28.821	191
28.836	218
28.851	268
28.867	299
28.882	250
28.897	199
28.913	200
28.928	215
28.943	234
28.959	250
28.974	242
28.989	243
29.005	249
29.02	249
29.035	230
29.051	260
29.066	252
29.081	240
29.096	265
29.112	229
29.127	240
29.142	261
29.158	237
29.173	251
29.188	251
29.204	235
29.219	251
29.234	238
29.25	238
29.265	261
29.28	228
29.296	262
29.311	256
29.326	236
29.342	254
29.357	235
29.372	256
29.387	248
29.403	234
29.418	263
29.433	240
29.449	237
29.464	249
29.479	239
29.495	257
29.51	238
29.525	242
29.541	244
29.556	230
29.571	249
29.587	243
29.602	238
29.617	252
29.632	245
29.648	227
29.663	257
29.678	254
29.694	230
29.709	245
29.724	231
29.74	244
29.755	240
29.77	262
29.786	251
29.801	234
29.816	242
29.832	260
29.847	253
29.862	245
29.877	245
29.893	242
29.908	245
29.923	244
29.939	237
29.954	234
29.969	249
29.985	245
30	241
30.015	244
30.031	230
30.046	248
30.061	247
30.077	235
30.092	250
30.107	238
30.123	233
30.138	262
30.153	222
30.168	229
30.184	274
30.199	232
30.214	237
30.23	256
30.245	220
30.26	252
30.276	243
30.291	221
30.306	252
30.322	239
30.337	217
30.352	276
30.368	236
30.383	219
30.398	265
30.413	218
30.429	252
30.444	253
30.459	228
30.475	250
30.49	234
30.505	240
30.521	260
30.536	229
30.551	245
30.567	237
30.582	241
30.597	254
30.613	231
[truncated: 3,001 more rows]

## Sheet: plateaux (panel E)
plateau #	average force [pN]	average angle sin	force SD [pN]	angle sin SD	time interval [s]
1	-118.4	-0.0168	6.5	0.0048	[0,10.8]
2	90.5	0.1035	14.3	0.0087	[19.7,21.5]
3	30.3	0.0551	10.3	0.01	[21.5,25.4]
4	67.3	0.068	5.1	0.0064	[36.9,50.8]
5	-106.3	-0.0166	6.9	0.0044	[70.8,83.1]
fitting
tension T	906.5
SD(T)	86.2
R2	0.97

## Sheet: tension PDF (panel F)
tension T [pN]	PDF(T)		tension T [pN] – data	tension SD [pN] – data
1	6.11043e-05		906.5	86.2
2	6.16495e-05		447.9	239.268
3	6.21992e-05		681.5	42.3078
4	6.27534e-05		767.2	147.959
5	6.33121e-05		858.8	370.37
6	6.38753e-05		623.9	102.949
7	6.44431e-05		431.7	157.355
8	6.50155e-05		1664.8	218.991	not used for PDF calculation, outlier
9	6.55925e-05
10	6.61742e-05
11	6.67606e-05
12	6.73517e-05
13	6.79476e-05
14	6.85483e-05
15	6.91539e-05
16	6.97642e-05
17	7.03795e-05
18	7.09997e-05
19	7.16249e-05
20	7.22551e-05
21	7.28903e-05
22	7.35305e-05
23	7.41759e-05
24	7.48263e-05
25	7.5482e-05
26	7.61428e-05
27	7.68088e-05
28	7.74801e-05
29	7.81567e-05
30	7.88387e-05
31	7.9526e-05
32	8.02186e-05
33	8.09168e-05
34	8.16203e-05
35	8.23294e-05
36	8.3044e-05
37	8.37642e-05
38	8.449e-05
39	8.52214e-05
40	8.59585e-05
41	8.67012e-05
42	8.74497e-05
43	8.8204e-05
44	8.89641e-05
45	8.973e-05
46	9.05018e-05
47	9.12795e-05
48	9.20632e-05
49	9.28528e-05
50	9.36484e-05
51	9.44501e-05
52	9.52578e-05
53	9.60717e-05
54	9.68917e-05
55	9.77178e-05
56	9.85502e-05
57	9.93889e-05
58	0.000100234
59	0.000101085
60	0.000101943
61	0.000102807
62	0.000103677
63	0.000104554
64	0.000105437
65	0.000106327
66	0.000107223
67	0.000108126
68	0.000109036
69	0.000109952
70	0.000110875
71	0.000111804
72	0.000112741
73	0.000113684
74	0.000114633
75	0.00011559
76	0.000116554
77	0.000117524
78	0.000118502
79	0.000119486
80	0.000120477
81	0.000121476
82	0.000122481
83	0.000123494
84	0.000124513
85	0.00012554
86	0.000126574
87	0.000127615
88	0.000128664
89	0.000129719
90	0.000130782
91	0.000131852
92	0.00013293
93	0.000134015
94	0.000135107
95	0.000136207
96	0.000137314
97	0.000138429
98	0.000139551
99	0.000140681
100	0.000141818
101	0.000142963
102	0.000144115
103	0.000145275
104	0.000146443
105	0.000147618
106	0.000148802
107	0.000149992
108	0.000151191
109	0.000152397
110	0.000153611
111	0.000154833
112	0.000156063
113	0.0001573
114	0.000158546
115	0.000159799
116	0.00016106
117	0.000162329
118	0.000163606
119	0.000164891
120	0.000166184
121	0.000167485
122	0.000168794
123	0.00017011
124	0.000171435
125	0.000172768
126	0.000174109
127	0.000175458
128	0.000176815
129	0.00017818
130	0.000179554
131	0.000180935
132	0.000182325
133	0.000183722
134	0.000185128
135	0.000186542
136	0.000187964
137	0.000189394
138	0.000190832
139	0.000192279
140	0.000193734
141	0.000195196
142	0.000196667
143	0.000198146
144	0.000199634
145	0.000201129
146	0.000202633
147	0.000204145
148	0.000205665
149	0.000207193
150	0.000208729
151	0.000210274
152	0.000211826
153	0.000213387
154	0.000214956
155	0.000216533
156	0.000218118
157	0.000219711
158	0.000221312
159	0.000222922
160	0.000224539
161	0.000226165
162	0.000227799
163	0.00022944
164	0.00023109
165	0.000232748
166	0.000234413
167	0.000236087
168	0.000237769
169	0.000239458
170	0.000241156
171	0.000242861
172	0.000244574
173	0.000246296
174	0.000248025
175	0.000249761
176	0.000251506
177	0.000253258
178	0.000255018
179	0.000256786
180	0.000258561
181	0.000260344
182	0.000262135
183	0.000263933
184	0.000265738
185	0.000267551
186	0.000269372
187	0.0002712
188	0.000273036
189	0.000274878
190	0.000276729
191	0.000278586
192	0.000280451
193	0.000282323
194	0.000284202
195	0.000286088
196	0.000287981
197	0.000289881
198	0.000291788
199	0.000293702
200	0.000295623
201	0.000297551
202	0.000299486
203	0.000301427
204	0.000303375
205	0.00030533
206	0.000307291
207	0.000309258
208	0.000311233
209	0.000313213
210	0.0003152
211	0.000317193
212	0.000319193
213	0.000321198
214	0.00032321
215	0.000325228
216	0.000327252
217	0.000329281
218	0.000331317
219	0.000333358
220	0.000335405
221	0.000337458
222	0.000339517
223	0.00034158
224	0.00034365
225	0.000345725
226	0.000347805
227	0.00034989
228	0.00035198
229	0.000354076
230	0.000356177
231	0.000358282
232	0.000360393
233	0.000362508
234	0.000364628
235	0.000366753
236	0.000368882
237	0.000371016
238	0.000373155
239	0.000375297
240	0.000377444
241	0.000379595
242	0.000381751
243	0.00038391
244	0.000386073
245	0.00038824
246	0.000390411
247	0.000392586
248	0.000394764
249	0.000396946
250	0.000399132
251	0.00040132
252	0.000403513
253	0.000405708
254	0.000407906
255	0.000410108
256	0.000412312
257	0.00041452
258	0.00041673
259	0.000418943
260	0.000421159
261	0.000423377
262	0.000425597
263	0.00042782
264	0.000430046
265	0.000432274
266	0.000434503
267	0.000436735
268	0.000438969
269	0.000441205
270	0.000443442
271	0.000445682
272	0.000447923
273	0.000450165
274	0.000452409
275	0.000454655
276	0.000456901
277	0.00045915
278	0.000461399
279	0.000463649
280	0.000465901
281	0.000468153
282	0.000470406
283	0.00047266
284	0.000474915
285	0.00047717
286	0.000479426
287	0.000481683
288	0.00048394
289	0.000486197
290	0.000488455
291	0.000490713
292	0.000492971
293	0.000495229
294	0.000497487
295	0.000499745
296	0.000502003
297	0.000504261
298	0.000506519
299	0.000508776
300	0.000511033
301	0.00051329
302	0.000515546
303	0.000517802
304	0.000520057
305	0.000522312
306	0.000524566
307	0.000526819
308	0.000529072
309	0.000531324
310	0.000533575
311	0.000535825
312	0.000538074
313	0.000540323
314	0.00054257
315	0.000544817
316	0.000547062
317	0.000549306
318	0.00055155
319	0.000553792
320	0.000556033
321	0.000558273
322	0.000560512
323	0.000562749
324	0.000564986
325	0.000567221
326	0.000569455
327	0.000571688
328	0.00057392
329	0.00057615
330	0.000578379
331	0.000580607
332	0.000582834
333	0.000585059
334	0.000587284
335	0.000589507
336	0.000591729
337	0.00059395
338	0.000596169
339	0.000598388
340	0.000600605
341	0.000602822
342	0.000605037
343	0.000607252
344	0.000609465
345	0.000611678
346	0.00061389
347	0.0006161
348	0.000618311
349	0.00062052
350	0.000622729
351	0.000624937
352	0.000627144
353	0.000629351
354	0.000631558
355	0.000633764
356	0.00063597
357	0.000638175
358	0.000640381
359	0.000642586
360	0.000644791
361	0.000646997
362	0.000649202
363	0.000651408
364	0.000653614
365	0.00065582
366	0.000658027
367	0.000660235
368	0.000662443
369	0.000664652
370	0.000666862
371	0.000669073
372	0.000671286
373	0.000673499
374	0.000675714
375	0.00067793
376	0.000680148
377	0.000682367
378	0.000684589
379	0.000686812
380	0.000689037
381	0.000691265
382	0.000693495
383	0.000695727
384	0.000697962
385	0.0007002
386	0.00070244
387	0.000704684
388	0.000706931
389	0.000709181
390	0.000711434
391	0.000713691
392	0.000715952
393	0.000718217
394	0.000720486
395	0.000722759
396	0.000725036
397	0.000727318
398	0.000729604
399	0.000731896
400	0.000734192
401	0.000736493
402	0.0007388
403	0.000741112
404	0.00074343
405	0.000745753
406	0.000748082
407	0.000750418
408	0.000752759
409	0.000755107
410	0.000757462
411	0.000759823
412	0.000762191
413	0.000764566
414	0.000766948
415	0.000769338
416	0.000771735
417	0.000774139
418	0.000776551
419	0.000778972
420	0.0007814
421	0.000783837
422	0.000786281
423	0.000788735
424	0.000791197
425	0.000793668
426	0.000796148
427	0.000798636
428	0.000801134
429	0.000803642
430	0.000806159
431	0.000808685
432	0.000811221
433	0.000813767
434	0.000816323
435	0.000818889
436	0.000821465
437	0.000824051
438	0.000826648
439	0.000829255
440	0.000831873
441	0.000834501
442	0.00083714
443	0.00083979
444	0.000842451
445	0.000845123
446	0.000847806
447	0.0008505
448	0.000853205
449	0.000855921
450	0.000858649
451	0.000861388
452	0.000864139
453	0.0008669
454	0.000869673
455	0.000872458
456	0.000875254
457	0.000878062
458	0.000880881
459	0.000883711
460	0.000886553
461	0.000889407
462	0.000892271
463	0.000895148
464	0.000898035
465	0.000900934
466	0.000903844
467	0.000906766
468	0.000909698
469	0.000912642
470	0.000915597
471	0.000918563
472	0.000921539
473	0.000924526
474	0.000927524
475	0.000930533
476	0.000933552
477	0.000936581
478	0.000939621
479	0.00094267
480	0.00094573
481	0.000948799
482	0.000951878
483	0.000954966
484	0.000958064
485	0.000961171
486	0.000964286
487	0.000967411
488	0.000970544
489	0.000973685
490	0.000976835
491	0.000979992
492	0.000983158
493	0.000986331
494	0.000989511
495	0.000992698
496	0.000995893
497	0.000999094
498	0.0010023
499	0.00100552
500	0.00100873
501	0.00101196
502	0.00101519
503	0.00101843
504	0.00102167
505	0.00102492
506	0.00102817
507	0.00103142
508	0.00103469
509	0.00103795
510	0.00104122
511	0.00104449
512	0.00104777
513	0.00105105
514	0.00105433
515	0.00105762
516	0.00106091
517	0.0010642
518	0.0010675
519	0.0010708
520	0.0010741
521	0.00107741
522	0.00108071
523	0.00108403
524	0.00108734
525	0.00109066
526	0.00109399
527	0.00109731
528	0.00110065
529	0.00110398
530	0.00110733
531	0.00111067
532	0.00111403
533	0.00111739
534	0.00112076
535	0.00112413
536	0.00112752
537	0.00113091
538	0.00113432
539	0.00113774
540	0.00114117
541	0.00114461
542	0.00114807
543	0.00115155
544	0.00115504
545	0.00115856
546	0.00116209
547	0.00116565
548	0.00116924
549	0.00117285
550	0.00117649
551	0.00118016
552	0.00118387
553	0.00118761
554	0.00119139
555	0.00119522
556	0.00119909
557	0.00120301
558	0.00120698
559	0.001211
560	0.00121509
561	0.00121923
562	0.00122345
563	0.00122773
564	0.00123208
565	0.00123652
566	0.00124104
567	0.00124564
568	0.00125034
569	0.00125513
570	0.00126003
571	0.00126504
572	0.00127015
573	0.00127539
574	0.00128075
575	0.00128624
576	0.00129186
577	0.00129762
578	0.00130353
579	0.0013096
580	0.00131582
581	0.00132221
582	0.00132877
583	0.0013355
584	0.00134242
585	0.00134953
586	0.00135684
587	0.00136435
588	0.00137207
589	0.00138
590	0.00138815
591	0.00139653
592	0.00140515
593	0.001414
594	0.00142309
595	0.00143243
596	0.00144203
597	0.00145189
598	0.00146201
599	0.00147239
600	0.00148305
601	0.00149399
602	0.0015052
603	0.0015167
604	0.00152848
605	0.00154055
606	0.00155291
607	0.00156556
608	0.0015785
609	0.00159173
610	0.00160525
611	0.00161906
612	0.00163315
613	0.00164754
614	0.00166221
615	0.00167715
616	0.00169238
617	0.00170787
618	0.00172363
619	0.00173965
620	0.00175593
621	0.00177245
622	0.0017892
623	0.00180618
624	0.00182339
625	0.00184079
626	0.0018584
627	0.00187618
628	0.00189414
629	0.00191226
630	0.00193051
631	0.0019489
632	0.00196739
633	0.00198598
634	0.00200465
635	0.00202337
636	0.00204214
637	0.00206093
638	0.00207972
639	0.00209848
640	0.00211721
641	0.00213588
642	0.00215446
643	0.00217294
644	0.00219128
645	0.00220948
646	0.0022275
647	0.00224532
648	0.00226291
649	0.00228026
650	0.00229734
651	0.00231412
652	0.00233058
653	0.0023467
654	0.00236245
655	0.0023778
656	0.00239274
657	0.00240725
658	0.00242129
659	0.00243484
660	0.00244789
661	0.00246041
662	0.00247238
663	0.00248379
664	0.0024946
665	0.0025048
666	0.00251438
667	0.00252332
668	0.00253159
669	0.00253919
670	0.0025461
671	0.00255231
672	0.0025578
673	0.00256257
674	0.00256659
675	0.00256987
676	0.0025724
677	0.00257416
678	0.00257516
679	0.00257539
680	0.00257484
681	0.00257352
682	0.00257142
683	0.00256855
684	0.0025649
685	0.00256049
686	0.00255531
687	0.00254937
688	0.00254268
689	0.00253525
690	0.00252708
691	0.0025182
692	0.0025086
693	0.0024983
694	0.00248732
695	0.00247567
696	0.00246337
697	0.00245043
698	0.00243687
699	0.00242272
700	0.00240799
701	0.0023927
702	0.00237688
703	0.00236054
704	0.00234371
705	0.00232641
706	0.00230866
707	0.00229049
708	0.00227193
709	0.002253
710	0.00223372
711	0.00221412
712	0.00219422
713	0.00217405
714	0.00215364
715	0.00213301
716	0.00211219
717	0.00209119
718	0.00207006
719	0.00204881
720	0.00202747
721	0.00200606
722	0.0019846
723	0.00196313
724	0.00194165
725	0.00192021
726	0.00189881
727	0.00187748
728	0.00185624
729	0.00183512
730	0.00181412
731	0.00179328
732	0.0017726
733	0.00175211
734	0.00173183
735	0.00171176
736	0.00169193
737	0.00167234
738	0.00165302
739	0.00163398
740	0.00161523
741	0.00159677
742	0.00157863
743	0.00156081
744	0.00154331
745	0.00152616
746	0.00150935
747	0.00149289
748	0.00147679
749	0.00146105
750	0.00144568
751	0.00143069
752	0.00141607
753	0.00140182
754	0.00138796
755	0.00137447
756	0.00136137
757	0.00134864
758	0.0013363
759	0.00132433
760	0.00131275
761	0.00130153
762	0.0012907
763	0.00128023
764	0.00127012
765	0.00126038
766	0.001251
767	0.00124197
768	0.00123329
769	0.00122496
770	0.00121696
771	0.0012093
772	0.00120196
773	0.00119494
774	0.00118824
775	0.00118185
776	0.00117576
777	0.00116996
778	0.00116445
779	0.00115922
780	0.00115427
781	0.00114958
782	0.00114516
783	0.00114099
784	0.00113706
785	0.00113338
786	0.00112992
787	0.0011267
788	0.00112369
789	0.00112089
790	0.0011183
791	0.00111591
792	0.00111371
793	0.00111169
794	0.00110985
795	0.00110819
796	0.00110669
797	0.00110535
798	0.00110416
799	0.00110313
800	0.00110223
801	0.00110147
802	0.00110084
803	0.00110034
804	0.00109996
805	0.00109969
806	0.00109953
807	0.00109948
808	0.00109953
809	0.00109967
810	0.00109991
811	0.00110023
812	0.00110063
813	0.00110111
814	0.00110166
815	0.00110228
816	0.00110297
817	0.00110372
818	0.00110453
819	0.00110539
820	0.0011063
821	0.00110726
822	0.00110826
823	0.00110931
824	0.00111039
825	0.00111151
826	0.00111265
827	0.00111383
828	0.00111503
829	0.00111626
830	0.0011175
831	0.00111876
832	0.00112004
833	0.00112132
834	0.00112262
835	0.00112393
836	0.00112524
837	0.00112655
838	0.00112786
839	0.00112917
840	0.00113047
841	0.00113177
842	0.00113306
843	0.00113434
844	0.00113561
845	0.00113686
846	0.00113809
847	0.00113931
848	0.0011405
849	0.00114168
850	0.00114282
851	0.00114395
852	0.00114504
853	0.0011461
854	0.00114714
855	0.00114814
856	0.0011491
857	0.00115003
858	0.00115092
859	0.00115177
860	0.00115258
861	0.00115334
862	0.00115407
863	0.00115474
864	0.00115537
865	0.00115595
866	0.00115648
867	0.00115696
868	0.00115738
869	0.00115776
870	0.00115807
871	0.00115833
872	0.00115853
873	0.00115868
874	0.00115876
875	0.00115878
876	0.00115874
877	0.00115863
878	0.00115846
879	0.00115822
880	0.00115792
881	0.00115755
882	0.00115711
883	0.0011566
884	0.00115602
885	0.00115537
886	0.00115465
887	0.00115385
888	0.00115298
889	0.00115204
890	0.00115102
891	0.00114993
892	0.00114876
893	0.00114751
894	0.00114618
895	0.00114478
896	0.0011433
897	0.00114174
898	0.0011401
899	0.00113838
900	0.00113658
901	0.00113471
902	0.00113275
903	0.00113071
904	0.00112859
905	0.00112639
906	0.00112411
907	0.00112174
908	0.0011193
909	0.00111678
910	0.00111417
911	0.00111148
912	0.00110872
913	0.00110587
914	0.00110294
915	0.00109994
916	0.00109685
917	0.00109368
918	0.00109044
919	0.00108711
920	0.00108371
921	0.00108023
922	0.00107667
923	0.00107304
924	0.00106933
925	0.00106554
926	0.00106168
927	0.00105774
928	0.00105373
929	0.00104965
930	0.0010455
931	0.00104127
932	0.00103697
933	0.00103261
934	0.00102817
935	0.00102367
936	0.0010191
937	0.00101446
938	0.00100976
939	0.001005
940	0.00100017
941	0.000995281
942	0.00099033
943	0.00098532
944	0.000980251
945	0.000975125
946	0.000969942
947	0.000964705
948	0.000959413
949	0.000954069
950	0.000948674
951	0.000943229
952	0.000937734
953	0.000932193
954	0.000926605
955	0.000920972
956	0.000915296
957	0.000909578
958	0.000903819
959	0.000898021
960	0.000892185
961	0.000886312
962	0.000880404
963	0.000874462
964	0.000868488
965	0.000862483
966	0.000856448
967	0.000850385
968	0.000844296
969	0.000838182
970	0.000832044
971	0.000825883
972	0.000819702
973	0.000813502
974	0.000807283
975	0.000801048
976	0.000794798
977	0.000788534
978	0.000782258
979	0.000775971
980	0.000769675
981	0.000763371
982	0.00075706
983	0.000750744
984	0.000744425
985	0.000738103
986	0.00073178
987	0.000725457
988	0.000719136
989	0.000712818
990	0.000706504
991	0.000700196
992	0.000693894
993	0.000687601
994	0.000681318
995	0.000675045
996	0.000668784
997	0.000662536
998	0.000656302
999	0.000650084
1000	0.000643883
1001	0.000637699
1002	0.000631535
1003	0.00062539
1004	0.000619267
1005	0.000613166
1006	0.000607088
1007	0.000601035
1008	0.000595007
1009	0.000589005
1010	0.00058303
1011	0.000577084
1012	0.000571166
1013	0.000565279
1014	0.000559423
1015	0.000553598
1016	0.000547807
1017	0.000542048
1018	0.000536324
1019	0.000530635
1020	0.000524981
1021	0.000519364
1022	0.000513784
1023	0.000508242
1024	0.000502738
1025	0.000497274
1026	0.000491849
1027	0.000486464
1028	0.000481121
1029	0.000475818
1030	0.000470558
1031	0.00046534
1032	0.000460165
1033	0.000455033
1034	0.000449945
1035	0.000444902
1036	0.000439902
1037	0.000434948
1038	0.000430039
1039	0.000425175
1040	0.000420358
1041	0.000415586
1042	0.000410861
1043	0.000406182
1044	0.00040155
1045	0.000396965
1046	0.000392427
1047	0.000387937
1048	0.000383494
1049	0.000379099
1050	0.000374751
1051	0.000370451
1052	0.000366199
1053	0.000361994
1054	0.000357838
1055	0.000353729
1056	0.000349668
1057	0.000345655
1058	0.00034169
1059	0.000337772
1060	0.000333902
1061	0.000330079
1062	0.000326304
1063	0.000322576
1064	0.000318895
1065	0.000315261
1066	0.000311674
1067	0.000308134
1068	0.00030464
1069	0.000301192
1070	0.00029779
1071	0.000294434
1072	0.000291123
1073	0.000287858
1074	0.000284638
1075	0.000281462
1076	0.000278331
1077	0.000275244
1078	0.000272201
1079	0.000269202
1080	0.000266245
1081	0.000263332
1082	0.000260461
1083	0.000257632
1084	0.000254845
1085	0.0002521
1086	0.000249395
1087	0.000246732
1088	0.000244109
1089	0.000241525
1090	0.000238982
1091	0.000236477
1092	0.000234011
1093	0.000231584
1094	0.000229195
1095	0.000226843
1096	0.000224528
1097	0.00022225
1098	0.000220009
1099	0.000217803
1100	0.000215633
1101	0.000213497
1102	0.000211397
1103	0.00020933
1104	0.000207297
1105	0.000205298
1106	0.000203331
1107	0.000201397
1108	0.000199495
1109	0.000197624
1110	0.000195785
1111	0.000193976
1112	0.000192197
1113	0.000190448
1114	0.000188729
1115	0.000187038
1116	0.000185376
1117	0.000183742
1118	0.000182136
1119	0.000180557
1120	0.000179005
1121	0.000177479
1122	0.000175979
1123	0.000174504
1124	0.000173055
1125	0.000171631
1126	0.00017023
1127	0.000168854
1128	0.000167501
1129	0.000166171
1130	0.000164864
1131	0.000163579
1132	0.000162317
1133	0.000161075
1134	0.000159855
1135	0.000158656
1136	0.000157476
1137	0.000156317
1138	0.000155178
1139	0.000154058
1140	0.000152956
1141	0.000151874
1142	0.000150809
1143	0.000149763
1144	0.000148734
1145	0.000147722
1146	0.000146727
1147	0.000145748
1148	0.000144786
1149	0.000143839
1150	0.000142908
1151	0.000141992
1152	0.000141091
1153	0.000140205
1154	0.000139333
1155	0.000138476
1156	0.000137631
1157	0.000136801
1158	0.000135983
1159	0.000135179
1160	0.000134387
1161	0.000133607
1162	0.00013284
1163	0.000132084
1164	0.00013134
1165	0.000130607
1166	0.000129885
1167	0.000129174
1168	0.000128474
1169	0.000127784
1170	0.000127104
1171	0.000126434
1172	0.000125774
1173	0.000125123
1174	0.000124482
1175	0.000123849
1176	0.000123226
1177	0.000122611
1178	0.000122004
1179	0.000121406
1180	0.000120816
1181	0.000120233
1182	0.000119659
1183	0.000119092
1184	0.000118532
1185	0.000117979
1186	0.000117433
1187	0.000116895
1188	0.000116363
1189	0.000115837
1190	0.000115318
1191	0.000114805
1192	0.000114298
1193	0.000113797
1194	0.000113302
1195	0.000112812
1196	0.000112328
1197	0.00011185
1198	0.000111376
1199	0.000110908
1200	0.000110445
1201	0.000109987
1202	0.000109533
1203	0.000109084
1204	0.00010864
1205	0.0001082
1206	0.000107764
1207	0.000107333
1208	0.000106906
1209	0.000106483
1210	0.000106064
1211	0.000105648
1212	0.000105237
1213	0.000104829
1214	0.000104424
1215	0.000104023
1216	0.000103626
1217	0.000103232
1218	0.000102841
1219	0.000102453
1220	0.000102068
1221	0.000101687
1222	0.000101308
1223	0.000100932
1224	0.000100559
1225	0.000100189
1226	9.98216e-05
1227	9.94567e-05
1228	9.90944e-05
1229	9.87345e-05
1230	9.83771e-05
1231	9.80221e-05
1232	9.76694e-05
1233	9.7319e-05
1234	9.69709e-05
1235	9.66249e-05
1236	9.6281e-05
1237	9.59393e-05
1238	9.55995e-05
1239	9.52618e-05
1240	9.4926e-05
1241	9.45921e-05
1242	9.42601e-05
1243	9.39299e-05
1244	9.36015e-05
1245	9.32748e-05
1246	9.29499e-05
1247	9.26266e-05
1248	9.23049e-05
1249	9.19849e-05
1250	9.16664e-05
1251	9.13495e-05
1252	9.10341e-05
1253	9.07201e-05
1254	9.04076e-05
1255	9.00965e-05
1256	8.97868e-05
1257	8.94785e-05
1258	8.91715e-05
1259	8.88658e-05
1260	8.85614e-05
1261	8.82583e-05
1262	8.79564e-05
1263	8.76557e-05
1264	8.73562e-05
1265	8.70578e-05
1266	8.67607e-05
1267	8.64646e-05
1268	8.61697e-05
1269	8.58758e-05
1270	8.55831e-05
1271	8.52913e-05
1272	8.50006e-05
1273	8.4711e-05
1274	8.44223e-05
1275	8.41346e-05
1276	8.38479e-05
1277	8.35621e-05
1278	8.32773e-05
1279	8.29934e-05
1280	8.27104e-05
1281	8.24284e-05
1282	8.21472e-05
1283	8.18668e-05
1284	8.15874e-05
1285	8.13087e-05
1286	8.10309e-05
1287	8.0754e-05
1288	8.04778e-05
1289	8.02025e-05
1290	7.99279e-05
1291	7.96541e-05
1292	7.93811e-05
1293	7.91089e-05
1294	7.88374e-05
1295	7.85666e-05
1296	7.82966e-05
1297	7.80274e-05
1298	7.77588e-05
1299	7.74909e-05
1300	7.72238e-05
1301	7.69573e-05
1302	7.66916e-05
1303	7.64265e-05
1304	7.61621e-05
1305	7.58983e-05
1306	7.56353e-05
1307	7.53728e-05
1308	7.51111e-05
1309	7.485e-05
1310	7.45895e-05
1311	7.43296e-05
1312	7.40704e-05
1313	7.38118e-05
1314	7.35538e-05
1315	7.32964e-05
1316	7.30396e-05
1317	7.27835e-05
1318	7.25279e-05
1319	7.22729e-05
1320	7.20186e-05
1321	7.17648e-05
1322	7.15116e-05
1323	7.12589e-05
1324	7.10069e-05
1325	7.07554e-05
1326	7.05045e-05
1327	7.02541e-05
1328	7.00044e-05
1329	6.97551e-05
1330	6.95065e-05
1331	6.92584e-05
1332	6.90108e-05
1333	6.87638e-05
1334	6.85173e-05
1335	6.82714e-05
1336	6.8026e-05
1337	6.77812e-05
1338	6.75369e-05
1339	6.72931e-05
1340	6.70498e-05
1341	6.68071e-05
1342	6.6565e-05
1343	6.63233e-05
1344	6.60822e-05
1345	6.58416e-05
1346	6.56015e-05
1347	6.53619e-05
1348	6.51229e-05
1349	6.48844e-05
1350	6.46464e-05
1351	6.44089e-05
1352	6.41719e-05
1353	6.39354e-05
1354	6.36995e-05
1355	6.3464e-05
1356	6.32291e-05
1357	6.29946e-05
1358	6.27607e-05
1359	6.25273e-05
1360	6.22944e-05
1361	6.2062e-05
1362	6.18301e-05
1363	6.15987e-05
1364	6.13678e-05
1365	6.11374e-05
1366	6.09075e-05
1367	6.06781e-05
1368	6.04492e-05
1369	6.02208e-05
1370	5.9993e-05
1371	5.97656e-05
1372	5.95387e-05
1373	5.93123e-05
1374	5.90864e-05
1375	5.8861e-05
1376	5.86361e-05
1377	5.84117e-05
1378	5.81877e-05
1379	5.79643e-05
1380	5.77414e-05
1381	5.7519e-05
1382	5.72971e-05
1383	5.70756e-05
1384	5.68547e-05
1385	5.66342e-05
1386	5.64143e-05
1387	5.61949e-05
1388	5.59759e-05
1389	5.57574e-05
1390	5.55395e-05
1391	5.5322e-05
1392	5.5105e-05
1393	5.48886e-05
1394	5.46726e-05
1395	5.44571e-05
1396	5.42421e-05
1397	5.40276e-05
1398	5.38136e-05
1399	5.36001e-05
1400	5.33871e-05
1401	5.31746e-05
1402	5.29625e-05
1403	5.2751e-05
1404	5.254e-05
1405	5.23295e-05
1406	5.21194e-05
1407	5.19099e-05
1408	5.17009e-05
1409	5.14923e-05
1410	5.12843e-05
1411	5.10768e-05
1412	5.08697e-05
1413	5.06632e-05
1414	5.04571e-05
1415	5.02516e-05
1416	5.00465e-05
1417	4.9842e-05
1418	4.96379e-05
1419	4.94344e-05
1420	4.92314e-05
1421	4.90288e-05
1422	4.88268e-05
1423	4.86252e-05
1424	4.84242e-05
1425	4.82236e-05
1426	4.80236e-05
1427	4.78241e-05
1428	4.7625e-05
1429	4.74265e-05
1430	4.72285e-05
1431	4.70309e-05
1432	4.68339e-05
1433	4.66374e-05
1434	4.64414e-05
1435	4.62459e-05
1436	4.60509e-05
1437	4.58564e-05
1438	4.56624e-05
1439	4.54689e-05
1440	4.52759e-05
1441	4.50834e-05
1442	4.48914e-05
1443	4.47e-05
1444	4.4509e-05
1445	4.43185e-05
1446	4.41286e-05
1447	4.39392e-05
1448	4.37502e-05
1449	4.35618e-05
1450	4.33739e-05
1451	4.31865e-05
1452	4.29996e-05
1453	4.28132e-05
1454	4.26273e-05
1455	4.24419e-05
1456	4.22571e-05
1457	4.20727e-05
1458	4.18889e-05
1459	4.17055e-05
1460	4.15227e-05
1461	4.13404e-05
1462	4.11586e-05
1463	4.09773e-05
1464	4.07965e-05
1465	4.06162e-05
1466	4.04365e-05
1467	4.02572e-05
1468	4.00785e-05
1469	3.99002e-05
1470	3.97225e-05
1471	3.95453e-05
1472	3.93686e-05
1473	3.91924e-05
1474	3.90168e-05
1475	3.88416e-05
1476	3.86669e-05
1477	3.84928e-05
1478	3.83192e-05
1479	3.81461e-05
1480	3.79735e-05
1481	3.78014e-05
1482	3.76298e-05
1483	3.74587e-05
1484	3.72882e-05
1485	3.71181e-05
1486	3.69486e-05
1487	3.67796e-05
1488	3.6611e-05
1489	3.6443e-05
1490	3.62756e-05
1491	3.61086e-05
1492	3.59421e-05
1493	3.57762e-05
1494	3.56107e-05
1495	3.54458e-05
1496	3.52814e-05
1497	3.51175e-05
1498	3.49541e-05
1499	3.47912e-05
1500	3.46288e-05
1501	3.4467e-05
1502	3.43056e-05
1503	3.41448e-05
1504	3.39844e-05
1505	3.38246e-05
1506	3.36653e-05
1507	3.35065e-05
1508	3.33482e-05
1509	3.31904e-05
1510	3.30331e-05
1511	3.28764e-05
1512	3.27201e-05
1513	3.25644e-05
1514	3.24091e-05
1515	3.22544e-05
1516	3.21002e-05
1517	3.19465e-05
1518	3.17933e-05
1519	3.16405e-05
1520	3.14884e-05
1521	3.13367e-05
1522	3.11855e-05
1523	3.10348e-05
1524	3.08846e-05
1525	3.0735e-05
1526	3.05858e-05
1527	3.04371e-05
1528	3.0289e-05
1529	3.01413e-05
1530	2.99942e-05
1531	2.98475e-05
1532	2.97014e-05
1533	2.95558e-05
1534	2.94106e-05
1535	2.9266e-05
1536	2.91218e-05
1537	2.89782e-05
1538	2.88351e-05
1539	2.86924e-05
1540	2.85503e-05
1541	2.84087e-05
1542	2.82675e-05
1543	2.81269e-05
1544	2.79867e-05
1545	2.78471e-05
1546	2.77079e-05
1547	2.75693e-05
1548	2.74311e-05
1549	2.72935e-05
1550	2.71563e-05
1551	2.70196e-05
1552	2.68834e-05
1553	2.67477e-05
1554	2.66125e-05
1555	2.64778e-05
1556	2.63436e-05
1557	2.62099e-05
1558	2.60767e-05
1559	2.59439e-05
1560	2.58117e-05
1561	2.56799e-05
1562	2.55486e-05
1563	2.54178e-05
1564	2.52875e-05
1565	2.51577e-05
1566	2.50284e-05
1567	2.48995e-05
1568	2.47711e-05
1569	2.46432e-05
1570	2.45158e-05
1571	2.43889e-05
1572	2.42625e-05
1573	2.41365e-05
1574	2.4011e-05
1575	2.3886e-05
1576	2.37615e-05
1577	2.36375e-05
1578	2.35139e-05
1579	2.33908e-05
1580	2.32682e-05
1581	2.31461e-05
1582	2.30244e-05
1583	2.29032e-05
1584	2.27825e-05
1585	2.26622e-05
1586	2.25424e-05
1587	2.24231e-05
1588	2.23043e-05
1589	2.21859e-05
1590	2.2068e-05
1591	2.19506e-05
1592	2.18336e-05
1593	2.17171e-05
1594	2.16011e-05
1595	2.14855e-05
1596	2.13704e-05
1597	2.12557e-05
1598	2.11416e-05
1599	2.10278e-05
1600	2.09146e-05
1601	2.08018e-05
1602	2.06894e-05
1603	2.05775e-05
1604	2.04661e-05
1605	2.03551e-05
1606	2.02446e-05
1607	2.01345e-05
1608	2.00249e-05
1609	1.99157e-05
1610	1.9807e-05
1611	1.96987e-05
1612	1.95909e-05
1613	1.94835e-05
1614	1.93766e-05
1615	1.92702e-05
1616	1.91641e-05
1617	1.90585e-05
1618	1.89534e-05
1619	1.88487e-05
1620	1.87445e-05
1621	1.86406e-05
1622	1.85373e-05
1623	1.84343e-05
1624	1.83318e-05
1625	1.82298e-05
1626	1.81282e-05
1627	1.8027e-05
1628	1.79262e-05
1629	1.78259e-05
1630	1.7726e-05
1631	1.76266e-05
1632	1.75275e-05
1633	1.74289e-05
1634	1.73308e-05
1635	1.7233e-05
1636	1.71357e-05
1637	1.70388e-05
1638	1.69424e-05
1639	1.68463e-05
1640	1.67507e-05
1641	1.66555e-05
1642	1.65607e-05
1643	1.64664e-05
1644	1.63725e-05
1645	1.62789e-05
1646	1.61858e-05
1647	1.60932e-05
1648	1.60009e-05
1649	1.5909e-05
1650	1.58176e-05
1651	1.57265e-05
1652	1.56359e-05
1653	1.55457e-05
1654	1.54559e-05
1655	1.53665e-05
1656	1.52775e-05
1657	1.51889e-05
1658	1.51007e-05
1659	1.50129e-05
1660	1.49255e-05
1661	1.48386e-05
1662	1.4752e-05
1663	1.46658e-05
1664	1.458e-05
1665	1.44946e-05
1666	1.44096e-05
1667	1.4325e-05
1668	1.42408e-05
1669	1.4157e-05
1670	1.40736e-05
1671	1.39905e-05
1672	1.39079e-05
1673	1.38256e-05
1674	1.37438e-05
1675	1.36623e-05
1676	1.35812e-05
1677	1.35004e-05
1678	1.34201e-05
1679	1.33401e-05
1680	1.32606e-05
1681	1.31814e-05
1682	1.31025e-05
1683	1.30241e-05
1684	1.2946e-05
1685	1.28683e-05
1686	1.2791e-05
1687	1.27141e-05
1688	1.26375e-05
1689	1.25613e-05
1690	1.24854e-05
1691	1.241e-05
1692	1.23349e-05
1693	1.22601e-05
1694	1.21857e-05
1695	1.21117e-05
1696	1.20381e-05
1697	1.19648e-05
1698	1.18918e-05
1699	1.18193e-05
1700	1.17471e-05
1701	1.16752e-05
1702	1.16037e-05
1703	1.15325e-05
1704	1.14617e-05
1705	1.13913e-05
1706	1.13212e-05
1707	1.12515e-05
1708	1.11821e-05
1709	1.1113e-05
1710	1.10443e-05
1711	1.09759e-05
1712	1.09079e-05
1713	1.08402e-05
1714	1.07729e-05
1715	1.07059e-05
1716	1.06393e-05
1717	1.05729e-05
1718	1.0507e-05
1719	1.04413e-05
1720	1.0376e-05
1721	1.0311e-05
1722	1.02464e-05
1723	1.01821e-05
1724	1.01181e-05
1725	1.00544e-05
1726	9.99112e-06
1727	9.92812e-06
1728	9.86545e-06
1729	9.8031e-06
1730	9.74107e-06
1731	9.67937e-06
1732	9.61798e-06
1733	9.55692e-06
1734	9.49617e-06
1735	9.43574e-06
1736	9.37563e-06
1737	9.31583e-06
1738	9.25635e-06
1739	9.19718e-06
1740	9.13832e-06
1741	9.07977e-06
1742	9.02153e-06
1743	8.9636e-06
1744	8.90598e-06
1745	8.84866e-06
1746	8.79165e-06
1747	8.73494e-06
1748	8.67853e-06
1749	8.62243e-06
1750	8.56662e-06
1751	8.51112e-06
1752	8.45591e-06
1753	8.401e-06
1754	8.34638e-06
1755	8.29206e-06
1756	8.23803e-06
1757	8.1843e-06
1758	8.13086e-06
1759	8.0777e-06
1760	8.02484e-06
1761	7.97226e-06
1762	7.91997e-06
1763	7.86797e-06
1764	7.81625e-06
1765	7.76481e-06
1766	7.71366e-06
1767	7.66279e-06
1768	7.61219e-06
1769	7.56188e-06
1770	7.51184e-06
1771	7.46208e-06
1772	7.4126e-06
1773	7.36339e-06
1774	7.31446e-06
1775	7.26579e-06
1776	7.2174e-06
1777	7.16928e-06
1778	7.12142e-06
1779	7.07384e-06
1780	7.02652e-06
1781	6.97947e-06
1782	6.93268e-06
1783	6.88615e-06
1784	6.83989e-06
1785	6.79389e-06
1786	6.74815e-06
1787	6.70267e-06
1788	6.65744e-06
1789	6.61247e-06
1790	6.56776e-06
1791	6.52331e-06
1792	6.4791e-06
1793	6.43515e-06
1794	6.39146e-06
1795	6.34801e-06
1796	6.30481e-06
1797	6.26186e-06
1798	6.21915e-06
1799	6.1767e-06
1800	6.13449e-06
1801	6.09252e-06
1802	6.05079e-06
1803	6.00931e-06
1804	5.96807e-06
1805	5.92707e-06
1806	5.8863e-06
1807	5.84578e-06
1808	5.80549e-06
1809	5.76544e-06
1810	5.72562e-06
1811	5.68603e-06
1812	5.64668e-06
1813	5.60756e-06
1814	5.56867e-06
1815	5.53001e-06
1816	5.49157e-06
1817	5.45337e-06
1818	5.41539e-06
1819	5.37763e-06
1820	5.34011e-06
1821	5.3028e-06
1822	5.26571e-06
1823	5.22885e-06
1824	5.19221e-06
1825	5.15579e-06
1826	5.11958e-06
1827	5.08359e-06
1828	5.04782e-06
1829	5.01226e-06
1830	4.97692e-06
1831	4.94179e-06
1832	4.90688e-06
1833	4.87217e-06
1834	4.83767e-06
1835	4.80339e-06
1836	4.76931e-06
1837	4.73544e-06
1838	4.70177e-06
1839	4.66831e-06
1840	4.63506e-06
1841	4.60201e-06
1842	4.56916e-06
1843	4.53651e-06
1844	4.50406e-06
1845	4.47181e-06
1846	4.43976e-06
1847	4.40791e-06
1848	4.37626e-06
1849	4.3448e-06
1850	4.31353e-06
1851	4.28246e-06
1852	4.25158e-06
1853	4.2209e-06
1854	4.1904e-06
1855	4.1601e-06
1856	4.12998e-06
1857	4.10005e-06
1858	4.07031e-06
1859	4.04075e-06
1860	4.01139e-06
1861	3.9822e-06
1862	3.9532e-06
1863	3.92438e-06
1864	3.89574e-06
1865	3.86729e-06
1866	3.83901e-06
1867	3.81091e-06
1868	3.78299e-06
1869	3.75525e-06
1870	3.72768e-06
1871	3.70029e-06
1872	3.67308e-06
1873	3.64603e-06
1874	3.61916e-06
1875	3.59247e-06
1876	3.56594e-06
1877	3.53958e-06
1878	3.51339e-06
1879	3.48737e-06
1880	3.46152e-06
1881	3.43584e-06
1882	3.41032e-06
1883	3.38496e-06
1884	3.35977e-06
1885	3.33474e-06
1886	3.30988e-06
1887	3.28517e-06
1888	3.26063e-06
1889	3.23625e-06
1890	3.21202e-06
1891	3.18796e-06
1892	3.16405e-06
1893	3.14029e-06
1894	3.1167e-06
1895	3.09326e-06
1896	3.06997e-06
1897	3.04683e-06
1898	3.02385e-06
1899	3.00102e-06
1900	2.97834e-06
1901	2.9558e-06
1902	2.93342e-06
1903	2.91119e-06
1904	2.8891e-06
1905	2.86716e-06
1906	2.84537e-06
1907	2.82372e-06
1908	2.80222e-06
1909	2.78086e-06
1910	2.75964e-06
1911	2.73856e-06
1912	2.71763e-06
1913	2.69683e-06
1914	2.67618e-06
1915	2.65566e-06
1916	2.63528e-06
1917	2.61504e-06
1918	2.59494e-06
1919	2.57497e-06
1920	2.55513e-06
1921	2.53544e-06
1922	2.51587e-06
1923	2.49644e-06
1924	2.47714e-06
1925	2.45797e-06
1926	2.43893e-06
1927	2.42002e-06
1928	2.40124e-06
1929	2.38259e-06
1930	2.36406e-06
1931	2.34567e-06
1932	2.32739e-06
1933	2.30925e-06
1934	2.29123e-06
1935	2.27333e-06
1936	2.25556e-06
1937	2.23791e-06
1938	2.22038e-06
1939	2.20297e-06
1940	2.18568e-06
1941	2.16852e-06
1942	2.15147e-06
1943	2.13454e-06
1944	2.11773e-06
1945	2.10103e-06
1946	2.08446e-06
1947	2.06799e-06
1948	2.05165e-06
1949	2.03541e-06
1950	2.01929e-06
1951	2.00329e-06
1952	1.98739e-06
1953	1.97161e-06
1954	1.95594e-06
1955	1.94038e-06
1956	1.92493e-06
1957	1.90959e-06
1958	1.89435e-06
1959	1.87923e-06
1960	1.86421e-06
1961	1.8493e-06
1962	1.83449e-06
1963	1.81979e-06
1964	1.8052e-06
1965	1.7907e-06
1966	1.77632e-06
1967	1.76203e-06
1968	1.74785e-06
1969	1.73376e-06
1970	1.71978e-06
1971	1.7059e-06
1972	1.69212e-06
1973	1.67844e-06
1974	1.66486e-06
1975	1.65137e-06
1976	1.63798e-06
1977	1.62469e-06
1978	1.61149e-06
1979	1.59839e-06
1980	1.58539e-06
1981	1.57248e-06
1982	1.55966e-06
1983	1.54694e-06
1984	1.53431e-06
1985	1.52177e-06
1986	1.50932e-06
1987	1.49696e-06
1988	1.4847e-06
1989	1.47252e-06
1990	1.46043e-06
1991	1.44843e-06
1992	1.43652e-06
1993	1.4247e-06
1994	1.41296e-06
1995	1.40131e-06
1996	1.38975e-06
1997	1.37827e-06
1998	1.36688e-06
1999	1.35557e-06
[truncated: 1 more rows]
