# Supplementary material for: Axon tension regulates fasciculation/defasciculation through the control of axon shaft zippering
Source: eLife. 2017 Apr 19;6:e19907. doi: 10.7554/eLife.19907 (PMC5478281; doi:10.7554/eLife.19907)
Supplement: Figure 8—figure supplement 2—source data 1. — DOI: http://dx.doi.org/10.7554/eLife.19907.035 [file elife-19907-fig8-figsupp2-data1.xlsx]

## Sheet: measured angle PDF & transformed PDF(tension) -> PDF(angle) (panel A)
angle β [deg]	PDF(β) – data	angle β’ [deg]	PDF(β’) – transformed
1	0.00025653	24.045	5.7366e-05
1.1	0.00026317	24.051	5.7831e-05
1.2	0.00027028	24.057	5.8299e-05
1.3	0.00027723	24.063	5.8771e-05
1.4	0.00028433	24.069	5.9245e-05
1.5	0.00029158	24.075	5.9723e-05
1.6	0.000299	24.081	6.0205e-05
1.7	0.00030657	24.087	6.069e-05
1.8	0.00031459	24.093	6.1179e-05
1.9	0.0003225	24.099	6.167e-05
2	0.00033058	24.105	6.2166e-05
2.1	0.00033883	24.111	6.2665e-05
2.2	0.00034725	24.117	6.3167e-05
2.3	0.00035586	24.124	6.3673e-05
2.4	0.00036464	24.13	6.4183e-05
2.5	0.0003736	24.136	6.4696e-05
2.6	0.00038276	24.142	6.5213e-05
2.7	0.0003921	24.148	6.5733e-05
2.8	0.00040178	24.154	6.6258e-05
2.9	0.00041151	24.16	6.6785e-05
3	0.00042144	24.166	6.7317e-05
3.1	0.00043157	24.172	6.7852e-05
3.2	0.00044189	24.179	6.8391e-05
3.3	0.00045244	24.185	6.8934e-05
3.4	0.00046319	24.191	6.9481e-05
3.5	0.00047414	24.197	7.0031e-05
3.6	0.00048532	24.203	7.0585e-05
3.7	0.00049671	24.209	7.1143e-05
3.8	0.00050832	24.215	7.1705e-05
3.9	0.00052016	24.222	7.2271e-05
4	0.00053223	24.228	7.2841e-05
4.1	0.00054452	24.234	7.3415e-05
4.2	0.00055705	24.24	7.3992e-05
4.3	0.00056981	24.246	7.4574e-05
4.4	0.00058282	24.253	7.516e-05
4.5	0.00059607	24.259	7.575e-05
4.6	0.00060957	24.265	7.6343e-05
4.7	0.00062332	24.271	7.6941e-05
4.8	0.00063732	24.277	7.7543e-05
4.9	0.00065158	24.284	7.8149e-05
5	0.0006661	24.29	7.876e-05
5.1	0.0006812	24.296	7.9374e-05
5.2	0.00069625	24.302	7.9993e-05
5.3	0.00071158	24.308	8.0616e-05
5.4	0.00072719	24.315	8.1243e-05
5.5	0.00074307	24.321	8.1874e-05
5.6	0.00075923	24.327	8.251e-05
5.7	0.00077567	24.333	8.315e-05
5.8	0.00079267	24.34	8.3794e-05
5.9	0.00080971	24.346	8.4443e-05
6	0.00082703	24.352	8.5096e-05
6.1	0.00084465	24.358	8.5754e-05
6.2	0.00086258	24.365	8.6416e-05
6.3	0.0008808	24.371	8.7082e-05
6.4	0.00089933	24.377	8.7753e-05
6.5	0.00091818	24.384	8.8429e-05
6.6	0.00093734	24.39	8.9109e-05
6.7	0.00095681	24.396	8.9793e-05
6.8	0.00097661	24.402	9.0482e-05
6.9	0.0009971	24.409	9.1176e-05
7	0.0010176	24.415	9.1874e-05
7.1	0.0010383	24.421	9.2578e-05
7.2	0.0010603	24.428	9.3285e-05
7.3	0.0010817	24.434	9.3998e-05
7.4	0.0011035	24.44	9.4715e-05
7.5	0.0011258	24.447	9.5437e-05
7.6	0.0011483	24.453	9.6164e-05
7.7	0.0011711	24.459	9.6895e-05
7.8	0.0011944	24.466	9.7632e-05
7.9	0.0012183	24.472	9.8373e-05
8	0.0012422	24.479	9.9119e-05
8.1	0.0012666	24.485	9.987e-05
8.2	0.0012913	24.491	0.00010063
8.3	0.0013163	24.498	0.00010139
8.4	0.0013418	24.504	0.00010215
8.5	0.0013676	24.51	0.00010292
8.6	0.0013939	24.517	0.0001037
8.7	0.0014207	24.523	0.00010448
8.8	0.0014477	24.53	0.00010527
8.9	0.0014751	24.536	0.00010606
9	0.0015028	24.542	0.00010686
9.1	0.0015311	24.549	0.00010766
9.2	0.0015596	24.555	0.00010846
9.3	0.0015886	24.562	0.00010928
9.4	0.001618	24.568	0.00011009
9.5	0.0016477	24.575	0.00011092
9.6	0.0016783	24.581	0.00011174
9.7	0.0017088	24.587	0.00011258
9.8	0.0017399	24.594	0.00011342
9.9	0.0017714	24.6	0.00011426
10	0.0018033	24.607	0.00011511
10.1	0.0018356	24.613	0.00011597
10.2	0.0018683	24.62	0.00011683
10.3	0.0019018	24.626	0.00011769
10.4	0.0019354	24.633	0.00011856
10.5	0.0019694	24.639	0.00011944
10.6	0.002004	24.646	0.00012032
10.7	0.0020388	24.652	0.00012121
10.8	0.0020743	24.659	0.00012211
10.9	0.00211	24.665	0.00012301
11	0.0021463	24.672	0.00012391
11.1	0.002183	24.678	0.00012482
11.2	0.0022202	24.685	0.00012574
11.3	0.0022578	24.691	0.00012666
11.4	0.0022959	24.698	0.00012759
11.5	0.0023345	24.704	0.00012852
11.6	0.0023735	24.711	0.00012946
11.7	0.002413	24.717	0.00013041
11.8	0.0024528	24.724	0.00013136
11.9	0.0024933	24.731	0.00013232
12	0.0025342	24.737	0.00013329
12.1	0.0025754	24.744	0.00013426
12.2	0.0026173	24.75	0.00013523
12.3	0.0026595	24.757	0.00013621
12.4	0.0027023	24.764	0.0001372
12.5	0.0027455	24.77	0.0001382
12.6	0.0027892	24.777	0.0001392
12.7	0.0028334	24.783	0.0001402
12.8	0.0028781	24.79	0.00014122
12.9	0.0029232	24.797	0.00014224
13	0.0029688	24.803	0.00014326
13.1	0.0030149	24.81	0.00014429
13.2	0.0030615	24.816	0.00014533
13.3	0.0031086	24.823	0.00014638
13.4	0.0031562	24.83	0.00014743
13.5	0.0032041	24.836	0.00014849
13.6	0.0032527	24.843	0.00014955
13.7	0.0033017	24.85	0.00015062
13.8	0.0033513	24.856	0.0001517
13.9	0.0034012	24.863	0.00015278
14	0.0034517	24.87	0.00015387
14.1	0.0035027	24.876	0.00015497
14.2	0.0035542	24.883	0.00015607
14.3	0.003606	24.89	0.00015718
14.4	0.0036585	24.896	0.0001583
14.5	0.0037114	24.903	0.00015942
14.6	0.0037649	24.91	0.00016055
14.7	0.0038188	24.916	0.00016169
14.8	0.0038731	24.923	0.00016284
14.9	0.003928	24.93	0.00016399
15	0.0039834	24.937	0.00016514
15.1	0.0040393	24.943	0.00016631
15.2	0.0040956	24.95	0.00016748
15.3	0.0041524	24.957	0.00016866
15.4	0.0042097	24.964	0.00016985
15.5	0.0042675	24.97	0.00017104
15.6	0.0043258	24.977	0.00017224
15.7	0.0043846	24.984	0.00017345
15.8	0.0044438	24.991	0.00017466
15.9	0.0045036	24.997	0.00017588
16	0.0045638	25.004	0.00017711
16.1	0.0046244	25.011	0.00017835
16.2	0.0046855	25.018	0.00017959
16.3	0.0047472	25.025	0.00018084
16.4	0.0048093	25.031	0.0001821
16.5	0.0048719	25.038	0.00018336
16.6	0.0049349	25.045	0.00018464
16.7	0.0049984	25.052	0.00018592
16.8	0.0050624	25.059	0.00018721
16.9	0.0051269	25.066	0.0001885
17	0.0051918	25.072	0.0001898
17.1	0.0052571	25.079	0.00019111
17.2	0.005323	25.086	0.00019243
17.3	0.0053892	25.093	0.00019376
17.4	0.005456	25.1	0.00019509
17.5	0.0055231	25.107	0.00019643
17.6	0.0055907	25.114	0.00019778
17.7	0.0056588	25.12	0.00019914
17.8	0.0057273	25.127	0.0002005
17.9	0.0057963	25.134	0.00020188
18	0.0058656	25.141	0.00020326
18.1	0.0059354	25.148	0.00020464
18.2	0.0060057	25.155	0.00020604
18.3	0.0060763	25.162	0.00020744
18.4	0.0061474	25.169	0.00020886
18.5	0.0062189	25.176	0.00021028
18.6	0.0062912	25.183	0.0002117
18.7	0.0063635	25.189	0.00021314
18.8	0.0064363	25.196	0.00021458
18.9	0.0065094	25.203	0.00021604
19	0.006583	25.21	0.0002175
19.1	0.006657	25.217	0.00021897
19.2	0.0067314	25.224	0.00022044
19.3	0.0068062	25.231	0.00022193
19.4	0.0068817	25.238	0.00022342
19.5	0.0069572	25.245	0.00022493
19.6	0.0070331	25.252	0.00022644
19.7	0.0071094	25.259	0.00022796
19.8	0.0071864	25.266	0.00022948
19.9	0.0072636	25.273	0.00023102
20	0.007341	25.28	0.00023257
20.1	0.0074191	25.287	0.00023412
20.2	0.0074972	25.294	0.00023568
20.3	0.0075757	25.301	0.00023725
20.4	0.0076545	25.308	0.00023883
20.5	0.0077337	25.315	0.00024042
20.6	0.0078134	25.322	0.00024202
20.7	0.0078933	25.329	0.00024362
20.8	0.0079734	25.336	0.00024524
20.9	0.0080539	25.343	0.00024686
21	0.0081347	25.351	0.00024849
21.1	0.0082159	25.358	0.00025013
21.2	0.0082974	25.365	0.00025178
21.3	0.0083791	25.372	0.00025344
21.4	0.0084611	25.379	0.00025511
21.5	0.0085434	25.386	0.00025679
21.6	0.0086261	25.393	0.00025848
21.7	0.008709	25.4	0.00026017
21.8	0.0087922	25.407	0.00026188
21.9	0.0088756	25.414	0.00026359
22	0.0089594	25.422	0.00026531
22.1	0.0090433	25.429	0.00026705
22.2	0.0091275	25.436	0.00026879
22.3	0.009212	25.443	0.00027054
22.4	0.0092968	25.45	0.0002723
22.5	0.0093817	25.457	0.00027407
22.6	0.0094669	25.464	0.00027585
22.7	0.0095523	25.472	0.00027764
22.8	0.009638	25.479	0.00027944
22.9	0.0097238	25.486	0.00028124
23	0.0098099	25.493	0.00028306
23.1	0.0098961	25.5	0.00028489
23.2	0.0099826	25.508	0.00028672
23.3	0.010069	25.515	0.00028857
23.4	0.010156	25.522	0.00029043
23.5	0.010243	25.529	0.00029229
23.6	0.01033	25.536	0.00029417
23.7	0.010417	25.544	0.00029606
23.8	0.010506	25.551	0.00029795
23.9	0.010593	25.558	0.00029986
24	0.010681	25.565	0.00030177
24.1	0.010769	25.573	0.0003037
24.2	0.010857	25.58	0.00030563
24.3	0.010945	25.587	0.00030758
24.4	0.011033	25.594	0.00030953
24.5	0.011121	25.602	0.0003115
24.6	0.011211	25.609	0.00031347
24.7	0.011299	25.616	0.00031546
24.8	0.011388	25.624	0.00031746
24.9	0.011477	25.631	0.00031946
25	0.011566	25.638	0.00032148
25.1	0.011655	25.646	0.00032351
25.2	0.011744	25.653	0.00032554
25.3	0.011834	25.66	0.00032759
25.4	0.011923	25.667	0.00032965
25.5	0.012012	25.675	0.00033172
25.6	0.012101	25.682	0.0003338
25.7	0.01219	25.69	0.00033589
25.8	0.01228	25.697	0.00033799
25.9	0.012369	25.704	0.0003401
26	0.012459	25.712	0.00034222
26.1	0.012549	25.719	0.00034435
26.2	0.012638	25.726	0.00034649
26.3	0.012728	25.734	0.00034865
26.4	0.012817	25.741	0.00035081
26.5	0.012906	25.749	0.00035299
26.6	0.012996	25.756	0.00035517
26.7	0.013085	25.763	0.00035737
26.8	0.013175	25.771	0.00035958
26.9	0.013265	25.778	0.0003618
27	0.013354	25.786	0.00036403
27.1	0.013443	25.793	0.00036627
27.2	0.013532	25.801	0.00036852
27.3	0.013621	25.808	0.00037078
27.4	0.01371	25.816	0.00037306
27.5	0.013799	25.823	0.00037534
27.6	0.013889	25.831	0.00037764
27.7	0.013978	25.838	0.00037994
27.8	0.014067	25.845	0.00038226
27.9	0.014155	25.853	0.00038459
28	0.014244	25.86	0.00038693
28.1	0.014332	25.868	0.00038929
28.2	0.01442	25.875	0.00039165
28.3	0.014508	25.883	0.00039403
28.4	0.014597	25.891	0.00039641
28.5	0.014685	25.898	0.00039881
28.6	0.014773	25.906	0.00040122
28.7	0.01486	25.913	0.00040364
28.8	0.014947	25.921	0.00040608
28.9	0.015035	25.928	0.00040852
29	0.015121	25.936	0.00041098
29.1	0.015209	25.943	0.00041345
29.2	0.015296	25.951	0.00041593
29.3	0.015382	25.959	0.00041842
29.4	0.015469	25.966	0.00042092
29.5	0.015555	25.974	0.00042344
29.6	0.01564	25.981	0.00042596
29.7	0.015726	25.989	0.0004285
29.8	0.015811	25.997	0.00043105
29.9	0.015897	26.004	0.00043362
30	0.015982	26.012	0.00043619
30.1	0.016067	26.02	0.00043878
30.2	0.016151	26.027	0.00044138
30.3	0.016235	26.035	0.00044399
30.4	0.016319	26.043	0.00044661
30.5	0.016403	26.05	0.00044925
30.6	0.016486	26.058	0.00045189
30.7	0.01657	26.066	0.00045455
30.8	0.016653	26.073	0.00045722
30.9	0.016735	26.081	0.00045991
31	0.016817	26.089	0.00046261
31.1	0.016899	26.096	0.00046531
31.2	0.01698	26.104	0.00046804
31.3	0.017061	26.112	0.00047077
31.4	0.017142	26.12	0.00047352
31.5	0.017222	26.127	0.00047627
31.6	0.017303	26.135	0.00047904
31.7	0.017383	26.143	0.00048183
31.8	0.017462	26.151	0.00048462
31.9	0.017541	26.158	0.00048743
32	0.01762	26.166	0.00049025
32.1	0.017698	26.174	0.00049309
32.2	0.017775	26.182	0.00049593
32.3	0.017853	26.189	0.00049879
32.4	0.017931	26.197	0.00050167
32.5	0.018007	26.205	0.00050455
32.6	0.018083	26.213	0.00050745
32.7	0.018159	26.221	0.00051036
32.8	0.018234	26.228	0.00051328
32.9	0.018309	26.236	0.00051622
33	0.018383	26.244	0.00051917
33.1	0.018457	26.252	0.00052213
33.2	0.01853	26.26	0.00052511
33.3	0.018604	26.268	0.00052809
33.4	0.018676	26.276	0.00053109
33.5	0.018748	26.283	0.00053411
33.6	0.01882	26.291	0.00053714
33.7	0.018891	26.299	0.00054018
33.8	0.018961	26.307	0.00054323
33.9	0.019031	26.315	0.0005463
34	0.0191	26.323	0.00054938
34.1	0.019169	26.331	0.00055247
34.2	0.019237	26.339	0.00055558
34.3	0.019306	26.347	0.0005587
34.4	0.019373	26.355	0.00056183
34.5	0.019439	26.363	0.00056498
34.6	0.019505	26.371	0.00056814
34.7	0.019571	26.379	0.00057131
34.8	0.019636	26.387	0.0005745
34.9	0.0197	26.394	0.0005777
35	0.019764	26.402	0.00058091
35.1	0.019827	26.41	0.00058414
35.2	0.019889	26.418	0.00058738
35.3	0.019952	26.426	0.00059063
35.4	0.020013	26.434	0.0005939
35.5	0.020074	26.442	0.00059718
35.6	0.020133	26.451	0.00060048
35.7	0.020193	26.459	0.00060379
35.8	0.020251	26.467	0.00060711
35.9	0.020309	26.475	0.00061045
36	0.020366	26.483	0.0006138
36.1	0.020423	26.491	0.00061716
36.2	0.020479	26.499	0.00062054
36.3	0.020534	26.507	0.00062393
36.4	0.020589	26.515	0.00062734
36.5	0.020643	26.523	0.00063076
36.6	0.020697	26.531	0.00063419
36.7	0.020749	26.539	0.00063764
36.8	0.020801	26.547	0.0006411
36.9	0.020852	26.556	0.00064457
37	0.020902	26.564	0.00064806
37.1	0.020951	26.572	0.00065157
37.2	0.021	26.58	0.00065508
37.3	0.021048	26.588	0.00065861
37.4	0.021095	26.596	0.00066216
37.5	0.021141	26.604	0.00066572
37.6	0.021187	26.613	0.00066929
37.7	0.021232	26.621	0.00067288
37.8	0.021276	26.629	0.00067648
37.9	0.02132	26.637	0.0006801
38	0.021363	26.645	0.00068373
38.1	0.021404	26.654	0.00068737
38.2	0.021445	26.662	0.00069103
38.3	0.021485	26.67	0.00069471
38.4	0.021525	26.678	0.00069839
38.5	0.021563	26.687	0.0007021
38.6	0.021601	26.695	0.00070581
38.7	0.021637	26.703	0.00070954
38.8	0.021673	26.711	0.00071329
38.9	0.021708	26.72	0.00071705
39	0.021743	26.728	0.00072082
39.1	0.021776	26.736	0.00072461
39.2	0.021809	26.744	0.00072841
39.3	0.02184	26.753	0.00073223
39.4	0.021871	26.761	0.00073606
39.5	0.021901	26.769	0.00073991
39.6	0.02193	26.778	0.00074377
39.7	0.021959	26.786	0.00074765
39.8	0.021986	26.794	0.00075154
39.9	0.022013	26.803	0.00075544
40	0.022038	26.811	0.00075936
40.1	0.022063	26.82	0.00076329
40.2	0.022087	26.828	0.00076724
40.3	0.02211	26.836	0.00077121
40.4	0.022131	26.845	0.00077518
40.5	0.022152	26.853	0.00077918
40.6	0.022173	26.861	0.00078318
40.7	0.022192	26.87	0.00078721
40.8	0.02221	26.878	0.00079124
40.9	0.022227	26.887	0.0007953
41	0.022244	26.895	0.00079936
41.1	0.022259	26.904	0.00080344
41.2	0.022274	26.912	0.00080754
41.3	0.022288	26.921	0.00081165
41.4	0.0223	26.929	0.00081578
41.5	0.022312	26.938	0.00081992
41.6	0.022323	26.946	0.00082407
41.7	0.022333	26.955	0.00082824
41.8	0.022342	26.963	0.00083243
41.9	0.02235	26.972	0.00083663
42	0.022357	26.98	0.00084084
42.1	0.022364	26.989	0.00084507
42.2	0.022369	26.997	0.00084932
42.3	0.022373	27.006	0.00085358
42.4	0.022377	27.014	0.00085786
42.5	0.022379	27.023	0.00086215
42.6	0.022381	27.031	0.00086645
42.7	0.022382	27.04	0.00087077
42.8	0.022381	27.048	0.00087511
42.9	0.02238	27.057	0.00087946
43	0.022378	27.066	0.00088382
43.1	0.022375	27.074	0.0008882
43.2	0.022371	27.083	0.0008926
43.3	0.022366	27.092	0.00089701
43.4	0.02236	27.1	0.00090143
43.5	0.022354	27.109	0.00090587
43.6	0.022346	27.117	0.00091033
43.7	0.022337	27.126	0.0009148
43.8	0.022328	27.135	0.00091928
43.9	0.022317	27.143	0.00092379
44	0.022306	27.152	0.0009283
44.1	0.022294	27.161	0.00093283
44.2	0.022281	27.17	0.00093738
44.3	0.022267	27.178	0.00094194
44.4	0.022252	27.187	0.00094652
44.5	0.022236	27.196	0.00095111
44.6	0.022219	27.204	0.00095572
44.7	0.022202	27.213	0.00096034
44.8	0.022183	27.222	0.00096497
44.9	0.022164	27.231	0.00096963
45	0.022144	27.239	0.00097429
45.1	0.022123	27.248	0.00097898
45.2	0.022101	27.257	0.00098368
45.3	0.022078	27.266	0.00098839
45.4	0.022054	27.275	0.00099312
45.5	0.02203	27.283	0.00099786
45.6	0.022004	27.292	0.0010026
45.7	0.021978	27.301	0.0010074
45.8	0.02195	27.31	0.0010122
45.9	0.021922	27.319	0.001017
46	0.021894	27.328	0.0010218
46.1	0.021864	27.336	0.0010266
46.2	0.021834	27.345	0.0010315
46.3	0.021803	27.354	0.0010364
46.4	0.021771	27.363	0.0010412
46.5	0.021738	27.372	0.0010461
46.6	0.021705	27.381	0.001051
46.7	0.021671	27.39	0.001056
46.8	0.021636	27.399	0.0010609
46.9	0.0216	27.408	0.0010659
47	0.021564	27.417	0.0010708
47.1	0.021526	27.426	0.0010758
47.2	0.021488	27.434	0.0010808
47.3	0.021449	27.443	0.0010858
47.4	0.02141	27.452	0.0010909
47.5	0.02137	27.461	0.0010959
47.6	0.021329	27.47	0.001101
47.7	0.021287	27.479	0.0011061
47.8	0.021244	27.488	0.0011112
47.9	0.021201	27.497	0.0011163
48	0.021157	27.506	0.0011214
48.1	0.021113	27.516	0.0011265
48.2	0.021068	27.525	0.0011317
48.3	0.021022	27.534	0.0011368
48.4	0.020976	27.543	0.001142
48.5	0.020929	27.552	0.0011472
48.6	0.020881	27.561	0.0011524
48.7	0.020833	27.57	0.0011577
48.8	0.020784	27.579	0.0011629
48.9	0.020735	27.588	0.0011682
49	0.020685	27.597	0.0011735
49.1	0.020634	27.606	0.0011787
49.2	0.020582	27.616	0.001184
49.3	0.02053	27.625	0.0011894
49.4	0.020478	27.634	0.0011947
49.5	0.020425	27.643	0.0012001
49.6	0.020371	27.652	0.0012054
49.7	0.020317	27.661	0.0012108
49.8	0.020263	27.671	0.0012162
49.9	0.020208	27.68	0.0012216
50	0.020152	27.689	0.001227
50.1	0.020096	27.698	0.0012325
50.2	0.020039	27.707	0.0012379
50.3	0.019982	27.717	0.0012434
50.4	0.019924	27.726	0.0012489
50.5	0.019866	27.735	0.0012544
50.6	0.019807	27.744	0.0012599
50.7	0.019748	27.754	0.0012654
50.8	0.019689	27.763	0.001271
50.9	0.019629	27.772	0.0012765
51	0.019569	27.782	0.0012821
51.1	0.019508	27.791	0.0012877
51.2	0.019447	27.8	0.0012933
51.3	0.019385	27.809	0.0012989
51.4	0.019323	27.819	0.0013045
51.5	0.019261	27.828	0.0013102
51.6	0.019197	27.838	0.0013158
51.7	0.019134	27.847	0.0013215
51.8	0.019071	27.856	0.0013272
51.9	0.019007	27.866	0.0013329
52	0.018943	27.875	0.0013386
52.1	0.018879	27.884	0.0013444
52.2	0.018814	27.894	0.0013501
52.3	0.018749	27.903	0.0013559
52.4	0.018683	27.913	0.0013617
52.5	0.018618	27.922	0.0013675
52.6	0.018551	27.932	0.0013733
52.7	0.018484	27.941	0.0013791
52.8	0.018418	27.951	0.0013849
52.9	0.018351	27.96	0.0013908
53	0.018284	27.97	0.0013967
53.1	0.018217	27.979	0.0014025
53.2	0.018149	27.989	0.0014084
53.3	0.018081	27.998	0.0014143
53.4	0.018013	28.008	0.0014203
53.5	0.017945	28.017	0.0014262
53.6	0.017875	28.027	0.0014322
53.7	0.017806	28.036	0.0014381
53.8	0.017737	28.046	0.0014441
53.9	0.017668	28.055	0.0014501
54	0.017599	28.065	0.0014561
54.1	0.017529	28.075	0.0014621
54.2	0.01746	28.084	0.0014682
54.3	0.01739	28.094	0.0014742
54.4	0.01732	28.103	0.0014803
54.5	0.01725	28.113	0.0014864
54.6	0.017178	28.123	0.0014925
54.7	0.017108	28.132	0.0014986
54.8	0.017037	28.142	0.0015047
54.9	0.016966	28.152	0.0015109
55	0.016896	28.161	0.001517
55.1	0.016825	28.171	0.0015232
55.2	0.016754	28.181	0.0015293
55.3	0.016682	28.191	0.0015355
55.4	0.016611	28.2	0.0015417
55.5	0.016539	28.21	0.001548
55.6	0.016467	28.22	0.0015542
55.7	0.016396	28.23	0.0015605
55.8	0.016324	28.239	0.0015667
55.9	0.016252	28.249	0.001573
56	0.01618	28.259	0.0015793
56.1	0.016109	28.269	0.0015856
56.2	0.016037	28.278	0.0015919
56.3	0.015965	28.288	0.0015982
56.4	0.015893	28.298	0.0016046
56.5	0.01582	28.308	0.0016109
56.6	0.015748	28.318	0.0016173
56.7	0.015676	28.328	0.0016237
56.8	0.015604	28.338	0.0016301
56.9	0.015532	28.347	0.0016365
57	0.015459	28.357	0.0016429
57.1	0.015387	28.367	0.0016494
57.2	0.015315	28.377	0.0016558
57.3	0.015243	28.387	0.0016623
57.4	0.01517	28.397	0.0016688
57.5	0.015098	28.407	0.0016753
57.6	0.015025	28.417	0.0016818
57.7	0.014953	28.427	0.0016883
57.8	0.014881	28.437	0.0016948
57.9	0.014809	28.447	0.0017014
58	0.014737	28.457	0.0017079
58.1	0.014665	28.467	0.0017145
58.2	0.014593	28.477	0.0017211
58.3	0.01452	28.487	0.0017277
58.4	0.014449	28.497	0.0017343
58.5	0.014377	28.507	0.0017409
58.6	0.014305	28.517	0.0017475
58.7	0.014233	28.527	0.0017542
58.8	0.014162	28.537	0.0017608
58.9	0.01409	28.547	0.0017675
59	0.014019	28.557	0.0017742
59.1	0.013948	28.567	0.0017809
59.2	0.013876	28.578	0.0017876
59.3	0.013804	28.588	0.0017943
59.4	0.013733	28.598	0.0018011
59.5	0.013662	28.608	0.0018078
59.6	0.013591	28.618	0.0018146
59.7	0.01352	28.628	0.0018214
59.8	0.013449	28.639	0.0018282
59.9	0.013379	28.649	0.001835
60	0.013308	28.659	0.0018418
60.1	0.013238	28.669	0.0018486
60.2	0.013166	28.679	0.0018554
60.3	0.013096	28.69	0.0018623
60.4	0.013026	28.7	0.0018691
60.5	0.012956	28.71	0.001876
60.6	0.012886	28.72	0.0018829
60.7	0.012816	28.731	0.0018898
60.8	0.012746	28.741	0.0018967
60.9	0.012677	28.751	0.0019036
61	0.012608	28.762	0.0019106
61.1	0.012538	28.772	0.0019175
61.2	0.012468	28.782	0.0019245
61.3	0.012399	28.793	0.0019315
61.4	0.01233	28.803	0.0019385
61.5	0.012262	28.813	0.0019455
61.6	0.012193	28.824	0.0019525
61.7	0.012125	28.834	0.0019595
61.8	0.012056	28.845	0.0019665
61.9	0.011988	28.855	0.0019736
62	0.01192	28.865	0.0019806
62.1	0.011852	28.876	0.0019877
62.2	0.011784	28.886	0.0019948
62.3	0.011716	28.897	0.0020019
62.4	0.011649	28.907	0.002009
62.5	0.011581	28.918	0.0020161
62.6	0.011514	28.928	0.0020232
62.7	0.011447	28.939	0.0020303
62.8	0.011381	28.949	0.0020375
62.9	0.011314	28.96	0.0020447
63	0.011248	28.97	0.0020518
63.1	0.011182	28.981	0.002059
63.2	0.011115	28.992	0.0020662
63.3	0.011049	29.002	0.0020734
63.4	0.010983	29.013	0.0020807
63.5	0.010918	29.023	0.0020879
63.6	0.010852	29.034	0.0020951
63.7	0.010787	29.045	0.0021024
63.8	0.010722	29.055	0.0021097
63.9	0.010657	29.066	0.0021169
64	0.010593	29.077	0.0021242
64.1	0.010528	29.087	0.0021315
64.2	0.010463	29.098	0.0021389
64.3	0.010399	29.109	0.0021462
64.4	0.010335	29.119	0.0021535
64.5	0.010271	29.13	0.0021609
64.6	0.010208	29.141	0.0021682
64.7	0.010145	29.152	0.0021756
64.8	0.010082	29.162	0.002183
64.9	0.010019	29.173	0.0021904
65	0.0099557	29.184	0.0021978
65.1	0.0098931	29.195	0.0022052
65.2	0.0098308	29.205	0.0022126
65.3	0.0097686	29.216	0.0022201
65.4	0.0097066	29.227	0.0022275
65.5	0.0096448	29.238	0.002235
65.6	0.0095832	29.249	0.0022425
65.7	0.0095218	29.26	0.00225
65.8	0.0094606	29.271	0.0022575
65.9	0.0093995	29.281	0.002265
66	0.0093387	29.292	0.0022725
66.1	0.0092781	29.303	0.00228
66.2	0.0092173	29.314	0.0022876
66.3	0.0091572	29.325	0.0022951
66.4	0.0090972	29.336	0.0023027
66.5	0.0090374	29.347	0.0023103
66.6	0.0089778	29.358	0.0023179
66.7	0.0089184	29.369	0.0023255
66.8	0.0088592	29.38	0.0023331
66.9	0.0088002	29.391	0.0023408
67	0.0087414	29.402	0.0023484
67.1	0.0086829	29.413	0.0023561
67.2	0.0086246	29.424	0.0023637
67.3	0.0085664	29.435	0.0023714
67.4	0.0085084	29.446	0.0023791
67.5	0.0084506	29.457	0.0023868
67.6	0.0083931	29.468	0.0023945
67.7	0.0083357	29.48	0.0024022
67.8	0.0082786	29.491	0.00241
67.9	0.0082217	29.502	0.0024177
68	0.0081645	29.513	0.0024255
68.1	0.008108	29.524	0.0024333
68.2	0.0080517	29.535	0.0024411
68.3	0.0079956	29.546	0.0024489
68.4	0.0079397	29.558	0.0024567
68.5	0.007884	29.569	0.0024645
68.6	0.0078285	29.58	0.0024723
68.7	0.0077732	29.591	0.0024802
68.8	0.0077181	29.603	0.0024881
68.9	0.0076628	29.614	0.0024959
69	0.0076082	29.625	0.0025038
69.1	0.0075537	29.636	0.0025118
69.2	0.0074995	29.648	0.0025197
69.3	0.0074454	29.659	0.0025276
69.4	0.0073915	29.67	0.0025356
69.5	0.007338	29.682	0.0025435
69.6	0.0072845	29.693	0.0025515
69.7	0.0072312	29.704	0.0025595
69.8	0.0071782	29.716	0.0025675
69.9	0.0071253	29.727	0.0025755
70	0.0070723	29.739	0.0025836
70.1	0.0070199	29.75	0.0025916
70.2	0.0069677	29.762	0.0025997
70.3	0.0069156	29.773	0.0026077
70.4	0.0068639	29.784	0.0026158
70.5	0.0068122	29.796	0.002624
70.6	0.0067608	29.807	0.0026321
70.7	0.0067095	29.819	0.0026402
70.8	0.0066586	29.83	0.0026484
70.9	0.0066078	29.842	0.0026566
71	0.0065571	29.853	0.0026647
71.1	0.0065067	29.865	0.0026729
71.2	0.0064565	29.877	0.0026812
71.3	0.0064065	29.888	0.0026894
71.4	0.0063566	29.9	0.0026977
71.5	0.0063069	29.911	0.002706
71.6	0.0062576	29.923	0.0027142
71.7	0.0062083	29.935	0.0027226
71.8	0.0061593	29.946	0.0027309
71.9	0.0061104	29.958	0.0027392
72	0.0060618	29.97	0.0027476
72.1	0.0060133	29.981	0.002756
72.2	0.0059651	29.993	0.0027644
72.3	0.0059167	30.005	0.0027728
72.4	0.0058688	30.016	0.0027813
72.5	0.0058211	30.028	0.0027897
72.6	0.0057737	30.04	0.0027982
72.7	0.0057265	30.052	0.0028067
72.8	0.005679	30.064	0.0028153
72.9	0.0056321	30.075	0.0028238
73	0.0055855	30.087	0.0028324
73.1	0.0055391	30.099	0.002841
73.2	0.0054928	30.111	0.0028496
73.3	0.0054468	30.123	0.0028583
73.4	0.0054009	30.135	0.0028669
73.5	0.0053552	30.146	0.0028756
73.6	0.0053098	30.158	0.0028844
73.7	0.0052645	30.17	0.0028931
73.8	0.0052194	30.182	0.0029019
73.9	0.0051745	30.194	0.0029107
74	0.0051298	30.206	0.0029195
74.1	0.0050853	30.218	0.0029284
74.2	0.0050411	30.23	0.0029372
74.3	0.0049969	30.242	0.0029462
74.4	0.004953	30.254	0.0029551
74.5	0.0049094	30.266	0.0029641
74.6	0.0048658	30.278	0.0029731
74.7	0.0048225	30.29	0.0029821
74.8	0.0047795	30.302	0.0029912
74.9	0.0047365	30.314	0.0030003
75	0.0046938	30.326	0.0030094
75.1	0.0046513	30.338	0.0030186
75.2	0.004609	30.351	0.0030278
75.3	0.004567	30.363	0.003037
75.4	0.004525	30.375	0.0030463
75.5	0.0044833	30.387	0.0030556
75.6	0.0044419	30.399	0.0030649
75.7	0.0044005	30.411	0.0030743
75.8	0.0043591	30.424	0.0030838
75.9	0.0043182	30.436	0.0030932
76	0.0042775	30.448	0.0031027
76.1	0.0042371	30.46	0.0031123
76.2	0.0041968	30.473	0.0031219
76.3	0.0041569	30.485	0.0031316
76.4	0.0041166	30.497	0.0031412
76.5	0.0040769	30.51	0.003151
76.6	0.0040376	30.522	0.0031608
76.7	0.0039984	30.534	0.0031706
76.8	0.0039595	30.547	0.0031805
76.9	0.0039207	30.559	0.0031904
77	0.0038821	30.571	0.0032004
77.1	0.0038438	30.584	0.0032105
77.2	0.0038056	30.596	0.0032206
77.3	0.0037678	30.609	0.0032308
77.4	0.0037296	30.621	0.003241
77.5	0.0036922	30.634	0.0032513
77.6	0.003655	30.646	0.0032616
77.7	0.003618	30.659	0.003272
77.8	0.0035812	30.671	0.0032825
77.9	0.0035445	30.684	0.003293
78	0.0035083	30.696	0.0033036
78.1	0.0034721	30.709	0.0033143
78.2	0.0034362	30.721	0.0033251
78.3	0.0034005	30.734	0.0033359
78.4	0.0033651	30.747	0.0033468
78.5	0.0033299	30.759	0.0033578
78.6	0.0032949	30.772	0.0033688
78.7	0.0032601	30.784	0.00338
78.8	0.0032256	30.797	0.0033912
78.9	0.0031913	30.81	0.0034025
79	0.0031573	30.822	0.0034139
79.1	0.0031234	30.835	0.0034254
79.2	0.0030899	30.848	0.0034369
79.3	0.0030565	30.861	0.0034486
79.4	0.0030235	30.873	0.0034604
79.5	0.0029905	30.886	0.0034723
79.6	0.002958	30.899	0.0034842
79.7	0.0029251	30.912	0.0034963
79.8	0.0028931	30.925	0.0035085
79.9	0.0028612	30.938	0.0035208
80	0.0028296	30.95	0.0035332
80.1	0.0027982	30.963	0.0035457
80.2	0.0027671	30.976	0.0035584
80.3	0.0027363	30.989	0.0035711
80.4	0.0027052	31.002	0.003584
80.5	0.0026749	31.015	0.0035971
80.6	0.0026448	31.028	0.0036102
80.7	0.002615	31.041	0.0036235
80.8	0.0025854	31.054	0.0036369
80.9	0.0025561	31.067	0.0036505
81	0.002527	31.08	0.0036642
81.1	0.0024982	31.093	0.0036781
81.2	0.0024698	31.106	0.0036921
81.3	0.0024415	31.119	0.0037063
81.4	0.0024135	31.132	0.0037206
81.5	0.0023853	31.145	0.0037351
81.6	0.0023579	31.158	0.0037498
81.7	0.0023307	31.171	0.0037646
81.8	0.002303	31.185	0.0037796
81.9	0.0022765	31.198	0.0037948
82	0.0022501	31.211	0.0038102
82.1	0.0022241	31.224	0.0038258
82.2	0.0021984	31.237	0.0038415
82.3	0.0021728	31.251	0.0038575
82.4	0.0021477	31.264	0.0038737
82.5	0.0021222	31.277	0.0038901
82.6	0.0020976	31.29	0.0039067
82.7	0.0020733	31.304	0.0039235
82.8	0.0020492	31.317	0.0039406
82.9	0.0020255	31.33	0.0039578
83	0.002002	31.344	0.0039754
83.1	0.0019787	31.357	0.0039931
83.2	0.0019558	31.371	0.0040111
83.3	0.0019332	31.384	0.0040294
83.4	0.0019104	31.397	0.0040479
83.5	0.0018884	31.411	0.0040667
83.6	0.0018667	31.424	0.0040858
83.7	0.0018451	31.438	0.0041051
83.8	0.001824	31.451	0.0041247
83.9	0.0018032	31.465	0.0041446
84	0.0017825	31.478	0.0041649
84.1	0.0017623	31.492	0.0041854
84.2	0.0017419	31.505	0.0042062
84.3	0.0017222	31.519	0.0042274
84.4	0.0017028	31.533	0.0042488
84.5	0.0016838	31.546	0.0042706
84.6	0.0016651	31.56	0.0042928
84.7	0.0016465	31.573	0.0043153
84.8	0.0016284	31.587	0.0043382
84.9	0.0016101	31.601	0.0043614
85	0.0015926	31.615	0.004385
85.1	0.0015753	31.628	0.004409
85.2	0.0015584	31.642	0.0044333
85.3	0.0015418	31.656	0.0044581
85.4	0.0015255	31.67	0.0044833
85.5	0.0015094	31.683	0.0045088
85.6	0.0014937	31.697	0.0045348
85.7	0.0014783	31.711	0.0045613
85.8	0.0014629	31.725	0.0045882
85.9	0.001448	31.739	0.0046155
86	0.0014336	31.753	0.0046433
86.1	0.0014194	31.766	0.0046715
86.2	0.0014056	31.78	0.0047003
86.3	0.0013921	31.794	0.0047295
86.4	0.0013787	31.808	0.0047592
86.5	0.0013658	31.822	0.0047894
86.6	0.0013532	31.836	0.0048202
86.7	0.001341	31.85	0.0048514
86.8	0.001329	31.864	0.0048833
86.9	0.0013172	31.878	0.0049156
87	0.0013058	31.892	0.0049485
87.1	0.0012948	31.907	0.004982
87.2	0.001284	31.921	0.0050161
87.3	0.0012736	31.935	0.0050507
87.4	0.0012635	31.949	0.005086
87.5	0.0012536	31.963	0.0051219
87.6	0.001244	31.977	0.0051584
87.7	0.0012348	31.991	0.0051955
87.8	0.0012259	32.006	0.0052333
87.9	0.0012173	32.02	0.0052717
88	0.001209	32.034	0.0053108
88.1	0.001201	32.048	0.0053506
88.2	0.0011933	32.063	0.0053911
88.3	0.001186	32.077	0.0054322
88.4	0.0011788	32.091	0.0054741
88.5	0.001172	32.106	0.0055168
88.6	0.0011656	32.12	0.0055601
88.7	0.0011594	32.135	0.0056042
88.8	0.0011535	32.149	0.0056491
88.9	0.0011479	32.163	0.0056948
89	0.0011427	32.178	0.0057412
89.1	0.0011377	32.192	0.0057885
89.2	0.001133	32.207	0.0058366
89.3	0.0011287	32.221	0.0058854
89.4	0.0011246	32.236	0.0059352
89.5	0.0011208	32.25	0.0059858
89.6	0.0011173	32.265	0.0060372
89.7	0.001114	32.279	0.0060895
89.8	0.0011111	32.294	0.0061427
89.9	0.0011084	32.309	0.0061969
90	0.0011061	32.323	0.0062519
90.1	0.001104	32.338	0.0063078
90.2	0.0011023	32.353	0.0063647
90.3	0.0011008	32.367	0.0064226
90.4	0.0010996	32.382	0.0064814
90.5	0.0010986	32.397	0.0065412
90.6	0.001098	32.412	0.006602
90.7	0.0010976	32.426	0.0066637
90.8	0.0010975	32.441	0.0067265
90.9	0.0010977	32.456	0.0067904
91	0.0010981	32.471	0.0068552
91.1	0.0010989	32.486	0.0069211
91.2	0.0010998	32.501	0.0069881
91.3	0.0011011	32.516	0.0070562
91.4	0.0011026	32.531	0.0071253
91.5	0.0011043	32.546	0.0071955
91.6	0.0011064	32.56	0.0072669
91.7	0.0011087	32.575	0.0073394
91.8	0.0011112	32.59	0.007413
91.9	0.001114	32.606	0.0074877
92	0.0011171	32.621	0.0075636
92.1	0.0011204	32.636	0.0076407
92.2	0.0011239	32.651	0.0077189
92.3	0.0011277	32.666	0.0077984
92.4	0.0011317	32.681	0.007879
92.5	0.001136	32.696	0.0079608
92.6	0.0011404	32.711	0.0080439
92.7	0.0011452	32.727	0.0081282
92.8	0.0011501	32.742	0.0082137
92.9	0.0011553	32.757	0.0083005
93	0.0011607	32.772	0.0083885
93.1	0.0011663	32.788	0.0084778
93.2	0.0011717	32.803	0.0085684
93.3	0.0011778	32.818	0.0086603
93.4	0.0011842	32.834	0.0087534
93.5	0.0011906	32.849	0.0088479
93.6	0.0011973	32.864	0.0089436
93.7	0.0012042	32.88	0.0090407
93.8	0.0012113	32.895	0.009139
93.9	0.0012186	32.911	0.0092388
94	0.0012257	32.926	0.0093398
94.1	0.0012334	32.942	0.0094422
94.2	0.0012412	32.957	0.0095459
94.3	0.0012493	32.973	0.0096509
94.4	0.0012572	32.988	0.0097573
94.5	0.0012657	33.004	0.0098651
94.6	0.0012743	33.019	0.0099742
94.7	0.0012826	33.035	0.010085
94.8	0.0012916	33.051	0.010197
94.9	0.0013007	33.066	0.01031
95	0.00131	33.082	0.010424
95.1	0.0013195	33.098	0.01054
95.2	0.0013287	33.114	0.010658
95.3	0.0013384	33.129	0.010776
95.4	0.0013483	33.145	0.010896
95.5	0.0013583	33.161	0.011018
95.6	0.0013685	33.177	0.011141
95.7	0.0013788	33.193	0.011265
95.8	0.0013893	33.209	0.01139
95.9	0.0013998	33.224	0.011517
96	0.0014105	33.24	0.011646
96.1	0.0014212	33.256	0.011775
96.2	0.0014321	33.272	0.011906
96.3	0.0014431	33.288	0.012038
96.4	0.0014543	33.304	0.012172
96.5	0.0014655	33.32	0.012307
96.6	0.0014768	33.336	0.012443
96.7	0.0014882	33.353	0.012581
96.8	0.0014997	33.369	0.01272
96.9	0.0015113	33.385	0.01286
97	0.001523	33.401	0.013002
97.1	0.0015347	33.417	0.013145
97.2	0.0015465	33.433	0.013289
97.3	0.0015584	33.45	0.013434
97.4	0.0015699	33.466	0.013581
97.5	0.0015819	33.482	0.013728
97.6	0.0015941	33.498	0.013878
97.7	0.0016062	33.515	0.014028
97.8	0.0016183	33.531	0.014179
97.9	0.0016305	33.548	0.014332
98	0.0016428	33.564	0.014486
98.1	0.001655	33.58	0.014641
98.2	0.0016674	33.597	0.014797
98.3	0.0016798	33.613	0.014954
98.4	0.0016921	33.63	0.015112
98.5	0.0017045	33.646	0.015272
98.6	0.0017169	33.663	0.015432
98.7	0.0017293	33.679	0.015594
98.8	0.0017417	33.696	0.015756
98.9	0.0017541	33.713	0.01592
99	0.0017665	33.729	0.016084
99.1	0.0017789	33.746	0.01625
99.2	0.0017914	33.763	0.016416
99.3	0.0018037	33.779	0.016583
99.4	0.001816	33.796	0.016751
99.5	0.0018283	33.813	0.01692
99.6	0.0018406	33.83	0.01709
99.7	0.0018529	33.846	0.017261
99.8	0.0018652	33.863	0.017432
99.9	0.0018773	33.88	0.017604
100	0.0018894	33.897	0.017777
100.1	0.0019015	33.914	0.01795
100.2	0.0019135	33.931	0.018125
100.3	0.0019256	33.948	0.018299
100.4	0.0019375	33.965	0.018475
100.5	0.0019493	33.982	0.01865
100.6	0.0019611	33.999	0.018827
100.7	0.0019727	34.016	0.019004
100.8	0.0019843	34.033	0.019181
100.9	0.001996	34.05	0.019359
101	0.0020074	34.067	0.019537
101.1	0.0020188	34.084	0.019716
101.2	0.00203	34.102	0.019894
101.3	0.0020412	34.119	0.020074
101.4	0.0020522	34.136	0.020253
101.5	0.0020633	34.153	0.020433
101.6	0.0020741	34.171	0.020612
101.7	0.0020848	34.188	0.020792
101.8	0.0020955	34.205	0.020972
101.9	0.0021059	34.223	0.021152
102	0.0021163	34.24	0.021332
102.1	0.0021266	34.258	0.021512
102.2	0.0021368	34.275	0.021692
102.3	0.0021468	34.293	0.021872
102.4	0.0021566	34.31	0.022052
102.5	0.0021663	34.328	0.022231
102.6	0.0021759	34.345	0.02241
102.7	0.0021853	34.363	0.022589
102.8	0.0021946	34.38	0.022768
102.9	0.0022038	34.398	0.022947
103	0.0022128	34.416	0.023125
103.1	0.0022216	34.434	0.023302
103.2	0.0022302	34.451	0.023479
103.3	0.0022387	34.469	0.023656
103.4	0.002247	34.487	0.023832
103.5	0.0022551	34.505	0.024007
103.6	0.0022631	34.522	0.024182
103.7	0.002271	34.54	0.024356
103.8	0.0022786	34.558	0.024529
103.9	0.0022861	34.576	0.024702
104	0.0022933	34.594	0.024873
104.1	0.0023004	34.612	0.025044
104.2	0.0023073	34.63	0.025214
104.3	0.002314	34.648	0.025383
104.4	0.0023205	34.666	0.025551
104.5	0.0023268	34.684	0.025718
104.6	0.0023331	34.702	0.025884
104.7	0.002339	34.721	0.026049
104.8	0.0023447	34.739	0.026213
104.9	0.0023502	34.757	0.026375
105	0.0023556	34.775	0.026537
105.1	0.0023607	34.793	0.026697
105.2	0.0023656	34.812	0.026855
105.3	0.0023703	34.83	0.027013
105.4	0.0023744	34.848	0.027169
105.5	0.0023788	34.867	0.027323
105.6	0.0023829	34.885	0.027476
105.7	0.0023868	34.904	0.027628
105.8	0.0023905	34.922	0.027778
105.9	0.0023939	34.941	0.027926
106	0.0023972	34.959	0.028073
106.1	0.0024004	34.978	0.028218
106.2	0.0024032	34.996	0.028362
106.3	0.0024058	35.015	0.028503
106.4	0.0024082	35.034	0.028643
106.5	0.0024104	35.052	0.028781
106.6	0.0024124	35.071	0.028918
106.7	0.0024141	35.09	0.029052
106.8	0.0024152	35.108	0.029185
106.9	0.0024166	35.127	0.029316
107	0.0024177	35.146	0.029444
107.1	0.0024186	35.165	0.029571
107.2	0.0024193	35.184	0.029696
107.3	0.0024198	35.203	0.029819
107.4	0.00242	35.222	0.029939
107.5	0.0024201	35.241	0.030058
107.6	0.0024199	35.26	0.030174
107.7	0.0024195	35.279	0.030289
107.8	0.0024189	35.298	0.030401
107.9	0.0024181	35.317	0.030511
108	0.002417	35.336	0.030618
108.1	0.0024158	35.355	0.030724
108.2	0.0024143	35.374	0.030827
108.3	0.0024127	35.394	0.030928
108.4	0.0024108	35.413	0.031027
108.5	0.0024087	35.432	0.031124
108.6	0.0024064	35.452	0.031218
108.7	0.002404	35.471	0.031309
108.8	0.0024013	35.49	0.031399
108.9	0.0023983	35.51	0.031486
109	0.0023952	35.529	0.031571
109.1	0.0023919	35.549	0.031653
109.2	0.0023885	35.568	0.031733
109.3	0.0023848	35.588	0.03181
109.4	0.0023809	35.607	0.031886
109.5	0.0023769	35.627	0.031958
109.6	0.0023726	35.647	0.032029
109.7	0.0023682	35.666	0.032096
109.8	0.0023636	35.686	0.032162
109.9	0.0023588	35.706	0.032225
110	0.0023539	35.725	0.032286
110.1	0.0023487	35.745	0.032344
110.2	0.0023434	35.765	0.032399
110.3	0.0023379	35.785	0.032453
110.4	0.0023323	35.805	0.032504
110.5	0.0023264	35.825	0.032552
110.6	0.0023204	35.845	0.032598
110.7	0.0023143	35.865	0.032642
110.8	0.002308	35.885	0.032683
110.9	0.0023015	35.905	0.032722
111	0.0022949	35.925	0.032758
111.1	0.0022882	35.945	0.032792
111.2	0.0022813	35.965	0.032824
111.3	0.0022743	35.985	0.032853
111.4	0.0022671	36.006	0.03288
111.5	0.0022597	36.026	0.032905
111.6	0.0022523	36.046	0.032927
111.7	0.0022447	36.067	0.032947
111.8	0.002237	36.087	0.032965
111.9	0.0022292	36.107	0.032981
112	0.0022213	36.128	0.032994
112.1	0.0022133	36.148	0.033005
112.2	0.0022051	36.169	0.033014
112.3	0.0021968	36.189	0.033021
112.4	0.0021884	36.21	0.033025
112.5	0.0021799	36.231	0.033028
112.6	0.0021714	36.251	0.033028
112.7	0.0021627	36.272	0.033027
112.8	0.0021536	36.293	0.033023
112.9	0.0021447	36.314	0.033017
113	0.0021359	36.334	0.033009
113.1	0.0021268	36.355	0.033
113.2	0.0021177	36.376	0.032988
113.3	0.0021086	36.397	0.032975
113.4	0.0020994	36.418	0.032959
113.5	0.0020902	36.439	0.032942
113.6	0.0020809	36.46	0.032923
113.7	0.0020715	36.481	0.032903
113.8	0.0020621	36.502	0.03288
113.9	0.0020525	36.523	0.032856
114	0.002043	36.544	0.032831
114.1	0.0020334	36.566	0.032803
114.2	0.0020238	36.587	0.032774
114.3	0.0020142	36.608	0.032744
114.4	0.0020045	36.629	0.032712
114.5	0.0019949	36.651	0.032678
114.6	0.0019851	36.672	0.032644
114.7	0.0019753	36.694	0.032608
114.8	0.0019656	36.715	0.03257
114.9	0.0019558	36.736	0.032531
115	0.0019461	36.758	0.032491
115.1	0.0019363	36.78	0.03245
115.2	0.0019266	36.801	0.032408
115.3	0.0019167	36.823	0.032364
115.4	0.001907	36.845	0.03232
115.5	0.0018972	36.866	0.032274
115.6	0.0018875	36.888	0.032228
115.7	0.0018778	36.91	0.03218
115.8	0.0018681	36.932	0.032132
115.9	0.0018584	36.954	0.032083
116	0.0018487	36.975	0.032033
116.1	0.0018391	36.997	0.031983
116.2	0.0018295	37.019	0.031932
116.3	0.00182	37.041	0.03188
116.4	0.0018105	37.064	0.031828
116.5	0.0018011	37.086	0.031775
116.6	0.0017917	37.108	0.031722
116.7	0.0017823	37.13	0.031668
116.8	0.001773	37.152	0.031614
116.9	0.0017637	37.175	0.03156
117	0.0017546	37.197	0.031505
117.1	0.0017455	37.219	0.031451
117.2	0.0017364	37.242	0.031396
117.3	0.0017274	37.264	0.031341
117.4	0.0017184	37.287	0.031287
117.5	0.0017096	37.309	0.031232
117.6	0.0017009	37.332	0.031177
117.7	0.0016922	37.354	0.031123
117.8	0.0016836	37.377	0.031069
117.9	0.0016751	37.4	0.031016
118	0.0016667	37.422	0.030963
118.1	0.0016584	37.445	0.03091
118.2	0.00165	37.468	0.030858
118.3	0.0016419	37.491	0.030807
118.4	0.0016339	37.514	0.030756
118.5	0.0016259	37.537	0.030706
118.6	0.0016181	37.559	0.030657
118.7	0.0016103	37.583	0.030609
118.8	0.0016027	37.606	0.030563
118.9	0.0015951	37.629	0.030517
119	0.0015876	37.652	0.030472
119.1	0.0015803	37.675	0.030429
119.2	0.0015731	37.698	0.030387
119.3	0.001566	37.722	0.030347
119.4	0.001559	37.745	0.030308
119.5	0.0015521	37.768	0.030271
119.6	0.0015454	37.792	0.030236
119.7	0.0015388	37.815	0.030203
119.8	0.0015322	37.839	0.030172
119.9	0.0015258	37.862	0.030143
120	0.0015195	37.886	0.030116
120.1	0.0015133	37.909	0.030091
120.2	0.0015073	37.933	0.03007
120.3	0.0015014	37.957	0.03005
120.4	0.0014956	37.98	0.030033
120.5	0.0014899	38.004	0.03002
120.6	0.0014844	38.028	0.030009
120.7	0.001479	38.052	0.030001
120.8	0.0014737	38.076	0.029997
120.9	0.0014685	38.1	0.029995
121	0.0014635	38.124	0.029998
121.1	0.0014586	38.148	0.030004
121.2	0.0014538	38.172	0.030014
121.3	0.001449	38.196	0.030028
121.4	0.0014445	38.22	0.030046
121.5	0.0014401	38.245	0.030068
121.6	0.0014358	38.269	0.030095
121.7	0.0014317	38.293	0.030126
121.8	0.0014277	38.318	0.030163
121.9	0.0014237	38.342	0.030204
122	0.00142	38.367	0.03025
122.1	0.0014163	38.391	0.030301
122.2	0.0014128	38.416	0.030358
122.3	0.0014094	38.44	0.030421
122.4	0.0014061	38.465	0.030489
122.5	0.0014029	38.49	0.030563
122.6	0.0013999	38.515	0.030644
122.7	0.0013969	38.539	0.03073
122.8	0.0013941	38.564	0.030824
122.9	0.0013914	38.589	0.030924
123	0.0013888	38.614	0.03103
123.1	0.0013863	38.639	0.031144
123.2	0.0013839	38.664	0.031265
123.3	0.0013816	38.689	0.031393
123.4	0.0013795	38.715	0.031529
123.5	0.0013775	38.74	0.031673
123.6	0.0013755	38.765	0.031824
123.7	0.0013737	38.79	0.031983
123.8	0.001372	38.816	0.032151
123.9	0.0013704	38.841	0.032327
124	0.0013688	38.867	0.032511
124.1	0.0013674	38.892	0.032704
124.2	0.0013661	38.918	0.032906
124.3	0.0013649	38.943	0.033117
124.4	0.0013637	38.969	0.033336
124.5	0.0013627	38.995	0.033565
124.6	0.0013617	39.02	0.033803
124.7	0.0013608	39.046	0.03405
124.8	0.00136	39.072	0.034307
124.9	0.0013593	39.098	0.034573
125	0.0013586	39.124	0.034848
125.1	0.0013581	39.15	0.035134
125.2	0.0013576	39.176	0.035428
125.3	0.0013572	39.202	0.035733
125.4	0.0013568	39.228	0.036047
125.5	0.0013565	39.255	0.03637
125.6	0.0013563	39.281	0.036704
125.7	0.0013561	39.307	0.037046
125.8	0.001356	39.334	0.037399
125.9	0.001356	39.36	0.037761
126	0.001356	39.386	0.038132
126.1	0.001356	39.413	0.038512
126.2	0.0013561	39.44	0.038902
126.3	0.0013563	39.466	0.0393
126.4	0.0013565	39.493	0.039708
126.5	0.0013567	39.52	0.040124
126.6	0.001357	39.547	0.040549
126.7	0.0013573	39.573	0.040981
126.8	0.0013576	39.6	0.041422
126.9	0.001358	39.627	0.041871
127	0.0013583	39.654	0.042327
127.1	0.0013588	39.681	0.042791
127.2	0.0013592	39.709	0.043261
127.3	0.0013596	39.736	0.043738
127.4	0.0013601	39.763	0.044221
127.5	0.0013606	39.79	0.04471
127.6	0.0013611	39.818	0.045204
127.7	0.0013616	39.845	0.045703
127.8	0.0013621	39.873	0.046207
127.9	0.0013626	39.9	0.046715
128	0.0013631	39.928	0.047227
128.1	0.0013636	39.955	0.047742
128.2	0.0013641	39.983	0.048259
128.3	0.0013646	40.011	0.048779
128.4	0.001365	40.039	0.0493
128.5	0.0013655	40.067	0.049822
128.6	0.0013659	40.095	0.050345
128.7	0.0013663	40.123	0.050868
128.8	0.0013667	40.151	0.05139
128.9	0.0013671	40.179	0.051911
129	0.0013674	40.207	0.052429
129.1	0.0013678	40.235	0.052946
129.2	0.001368	40.264	0.053459
129.3	0.0013683	40.292	0.053968
129.4	0.0013685	40.32	0.054473
129.5	0.0013687	40.349	0.054973
129.6	0.0013688	40.377	0.055467
129.7	0.0013689	40.406	0.055955
129.8	0.0013689	40.435	0.056435
129.9	0.0013689	40.463	0.056908
130	0.0013688	40.492	0.057373
130.1	0.0013687	40.521	0.057829
130.2	0.0013685	40.55	0.058275
130.3	0.0013683	40.579	0.058711
130.4	0.001368	40.608	0.059136
130.5	0.0013676	40.637	0.05955
130.6	0.0013672	40.666	0.059951
130.7	0.0013667	40.695	0.06034
130.8	0.0013661	40.725	0.060716
130.9	0.0013655	40.754	0.061078
131	0.0013648	40.783	0.061426
131.1	0.001364	40.813	0.061759
131.2	0.0013632	40.842	0.062077
131.3	0.0013622	40.872	0.062379
131.4	0.0013612	40.902	0.062665
131.5	0.0013602	40.931	0.062934
131.6	0.001359	40.961	0.063186
131.7	0.0013577	40.991	0.063421
131.8	0.0013564	41.021	0.063638
131.9	0.001355	41.051	0.063837
132	0.0013535	41.081	0.064017
132.1	0.0013519	41.111	0.064179
132.2	0.0013502	41.141	0.064322
132.3	0.0013484	41.172	0.064446
132.4	0.0013465	41.202	0.06455
132.5	0.0013446	41.232	0.064636
132.6	0.0013425	41.263	0.064701
132.7	0.0013404	41.293	0.064748
132.8	0.0013381	41.324	0.064774
132.9	0.0013358	41.355	0.064781
133	0.0013333	41.385	0.064768
133.1	0.0013308	41.416	0.064736
133.2	0.0013282	41.447	0.064684
133.3	0.0013254	41.478	0.064613
133.4	0.0013226	41.509	0.064522
133.5	0.0013197	41.54	0.064413
133.6	0.0013165	41.571	0.064285
133.7	0.0013134	41.602	0.064138
133.8	0.0013101	41.634	0.063973
133.9	0.0013068	41.665	0.063789
134	0.0013034	41.696	0.063588
134.1	0.0012998	41.728	0.06337
134.2	0.0012962	41.759	0.063135
134.3	0.0012924	41.791	0.062883
134.4	0.0012886	41.823	0.062615
134.5	0.0012846	41.855	0.062331
134.6	0.0012806	41.886	0.062032
134.7	0.0012764	41.918	0.061718
134.8	0.0012722	41.95	0.06139
134.9	0.0012678	41.983	0.061048
135	0.0012634	42.015	0.060693
135.1	0.0012588	42.047	0.060326
135.2	0.0012542	42.079	0.059946
135.3	0.0012493	42.112	0.059554
135.4	0.0012444	42.144	0.059152
135.5	0.0012395	42.177	0.058739
135.6	0.0012344	42.209	0.058317
135.7	0.0012293	42.242	0.057886
135.8	0.0012241	42.275	0.057445
135.9	0.0012187	42.307	0.056998
136	0.0012133	42.34	0.056542
136.1	0.0012078	42.373	0.05608
136.2	0.0012022	42.406	0.055612
136.3	0.0011965	42.44	0.055139
136.4	0.0011907	42.473	0.05466
136.5	0.0011848	42.506	0.054178
136.6	0.0011787	42.539	0.053691
136.7	0.0011727	42.573	0.053202
136.8	0.0011665	42.606	0.05271
136.9	0.0011603	42.64	0.052216
137	0.001154	42.674	0.051721
137.1	0.0011476	42.707	0.051225
137.2	0.0011411	42.741	0.050728
137.3	0.0011346	42.775	0.050232
137.4	0.001128	42.809	0.049736
137.5	0.0011213	42.843	0.049242
137.6	0.0011144	42.877	0.048749
137.7	0.0011075	42.912	0.048258
137.8	0.0011006	42.946	0.04777
137.9	0.0010936	42.981	0.047285
138	0.0010866	43.015	0.046803
138.1	0.0010794	43.05	0.046325
138.2	0.0010722	43.084	0.045851
138.3	0.001065	43.119	0.045382
138.4	0.0010577	43.154	0.044917
138.5	0.0010503	43.189	0.044457
138.6	0.0010427	43.224	0.044003
138.7	0.0010353	43.259	0.043554
138.8	0.0010277	43.294	0.043111
138.9	0.0010201	43.329	0.042674
139	0.0010124	43.365	0.042244
139.1	0.0010047	43.4	0.04182
139.2	0.00099697	43.436	0.041402
139.3	0.00098916	43.471	0.040992
139.4	0.00098131	43.507	0.040588
139.5	0.00097341	43.543	0.040191
139.6	0.00096548	43.579	0.039802
139.7	0.00095751	43.615	0.03942
139.8	0.0009495	43.651	0.039045
139.9	0.00094144	43.687	0.038677
140	0.00093336	43.723	0.038317
140.1	0.00092526	43.759	0.037965
140.2	0.00091712	43.796	0.037619
140.3	0.00090895	43.832	0.037281
140.4	0.00090075	43.869	0.036951
140.5	0.00089254	43.906	0.036628
140.6	0.0008843	43.942	0.036312
140.7	0.00087604	43.979	0.036003
140.8	0.00086776	44.016	0.035702
140.9	0.00085947	44.053	0.035408
141	0.00085116	44.09	0.03512
141.1	0.00084285	44.128	0.03484
141.2	0.00083452	44.165	0.034566
141.3	0.00082617	44.202	0.034299
141.4	0.00081742	44.24	0.034039
141.5	0.00080908	44.278	0.033785
141.6	0.00080075	44.315	0.033538
141.7	0.0007924	44.353	0.033296
141.8	0.00078406	44.391	0.033061
141.9	0.00077572	44.429	0.032832
142	0.00076739	44.467	0.032608
142.1	0.00075905	44.505	0.03239
142.2	0.00075072	44.544	0.032178
142.3	0.00074241	44.582	0.031971
142.4	0.0007341	44.621	0.031769
142.5	0.0007258	44.659	0.031572
142.6	0.00071752	44.698	0.03138
142.7	0.00070925	44.737	0.031192
142.8	0.000701	44.776	0.031009
142.9	0.00069277	44.815	0.030831
143	0.00068455	44.854	0.030656
143.1	0.00067636	44.893	0.030486
143.2	0.00066819	44.932	0.03032
143.3	0.00066005	44.972	0.030157
143.4	0.00065192	45.011	0.029998
143.5	0.00064384	45.051	0.029843
143.6	0.00063577	45.091	0.02969
143.7	0.00062774	45.131	0.029542
143.8	0.00061974	45.171	0.029396
143.9	0.00061178	45.211	0.029253
144	0.00060383	45.251	0.029112
144.1	0.00059594	45.291	0.028975
144.2	0.00058808	45.331	0.02884
144.3	0.00058026	45.372	0.028707
144.4	0.00057247	45.412	0.028577
144.5	0.00056473	45.453	0.028449
144.6	0.00055702	45.494	0.028322
144.7	0.00054936	45.535	0.028198
144.8	0.00054175	45.576	0.028076
144.9	0.00053418	45.617	0.027955
145	0.00052665	45.658	0.027837
145.1	0.00051918	45.7	0.027719
145.2	0.00051175	45.741	0.027603
145.3	0.00050437	45.783	0.027489
145.4	0.00049704	45.825	0.027376
145.5	0.00048975	45.866	0.027264
145.6	0.00048252	45.908	0.027153
145.7	0.00047535	45.95	0.027043
145.8	0.00046823	45.992	0.026935
145.9	0.00046116	46.035	0.026827
146	0.00045415	46.077	0.02672
146.1	0.00044719	46.12	0.026615
146.2	0.00044029	46.162	0.026509
146.3	0.00043345	46.205	0.026405
146.4	0.00042666	46.248	0.026301
146.5	0.00041994	46.291	0.026198
146.6	0.00041327	46.334	0.026096
146.7	0.00040666	46.377	0.025994
146.8	0.00040011	46.421	0.025893
146.9	0.00039362	46.464	0.025792
147	0.0003872	46.508	0.025691
147.1	0.00038083	46.551	0.025591
147.2	0.00037453	46.595	0.025492
147.3	0.00036829	46.639	0.025393
147.4	0.00036211	46.683	0.025294
147.5	0.000356	46.728	0.025195
147.6	0.00034954	46.772	0.025097
147.7	0.00034356	46.816	0.024999
147.8	0.00033765	46.861	0.024902
147.9	0.00033181	46.906	0.024805
148	0.00032602	46.951	0.024707
148.1	0.00032031	46.996	0.024611
148.2	0.00031466	47.041	0.024514
148.3	0.00030907	47.086	0.024418
148.4	0.00030354	47.131	0.024322
148.5	0.00029808	47.177	0.024226
148.6	0.00029268	47.223	0.02413
148.7	0.00028736	47.268	0.024034
148.8	0.00028209	47.314	0.023939
148.9	0.00027689	47.36	0.023844
149	0.00027175	47.406	0.023749
149.1	0.00026667	47.453	0.023654
149.2	0.00026167	47.499	0.023559
149.3	0.00025673	47.546	0.023465
149.4	0.00025185	47.593	0.023371
149.5	0.00024704	47.639	0.023277
149.6	0.00024229	47.686	0.023183
149.7	0.0002376	47.734	0.023089
149.8	0.00023297	47.781	0.022996
149.9	0.00022842	47.828	0.022902
150	0.00022392	47.876	0.022809
150.1	0.00021948	47.923	0.022716
150.2	0.00021512	47.971	0.022624
150.3	0.00021081	48.019	0.022531
150.4	0.00020657	48.067	0.022439
150.5	0.00020239	48.116	0.022347
150.6	0.00019827	48.164	0.022255
150.7	0.00019421	48.213	0.022163
150.8	0.00019021	48.261	0.022072
150.9	0.00018628	48.31	0.021981
151	0.0001824	48.359	0.02189
151.1	0.00017858	48.408	0.021799
151.2	0.00017483	48.458	0.021709
151.3	0.00017113	48.507	0.021618
151.4	0.0001675	48.557	0.021528
151.5	0.00016391	48.607	0.021439
151.6	0.0001604	48.657	0.021349
151.7	0.00015693	48.707	0.02126
151.8	0.00015353	48.757	0.021171
151.9	0.00015017	48.807	0.021083
152	0.00014688	48.858	0.020994
152.1	0.00014364	48.909	0.020906
152.2	0.00014046	48.959	0.020818
152.3	0.00013733	49.01	0.020731
152.4	0.00013426	49.062	0.020644
152.5	0.00013123	49.113	0.020557
152.6	0.00012827	49.164	0.02047
152.7	0.00012536	49.216	0.020384
152.8	0.00012249	49.268	0.020298
152.9	0.00011969	49.32	0.020212
153	0.00011692	49.372	0.020127
153.1	0.00011422	49.424	0.020042
153.2	0.00011156	49.477	0.019957
153.3	0.00010894	49.53	0.019873
153.4	0.00010639	49.582	0.019789
153.5	0.00010387	49.635	0.019705
153.6	0.00010141	49.689	0.019622
153.7	9.899e-05	49.742	0.019539
153.8	9.6618e-05	49.795	0.019456
153.9	9.4294e-05	49.849	0.019374
154	9.2013e-05	49.903	0.019292
154.1	8.9778e-05	49.957	0.01921
154.2	8.7587e-05	50.011	0.019129
154.3	8.5439e-05	50.066	0.019047
154.4	8.3335e-05	50.12	0.018967
154.5	8.1273e-05	50.175	0.018886
154.6	7.9254e-05	50.23	0.018806
154.7	7.7275e-05	50.285	0.018727
154.8	7.5338e-05	50.34	0.018647
154.9	7.344e-05	50.396	0.018568
155	7.1582e-05	50.451	0.01849
155.1	6.9762e-05	50.507	0.018411
155.2	6.7982e-05	50.563	0.018333
155.3	6.6239e-05	50.619	0.018256
155.4	6.4534e-05	50.676	0.018179
155.5	6.2864e-05	50.732	0.018102
155.6	6.1232e-05	50.789	0.018025
155.7	5.9634e-05	50.846	0.017949
155.8	5.8072e-05	50.903	0.017873
155.9	5.6545e-05	50.961	0.017797
156	5.505e-05	51.018	0.017722
156.1	5.3589e-05	51.076	0.017647
156.2	5.2162e-05	51.134	0.017572
156.3	5.0766e-05	51.192	0.017498
156.4	4.9402e-05	51.25	0.017424
156.5	4.8069e-05	51.309	0.017351
156.6	4.6767e-05	51.367	0.017277
156.7	4.5494e-05	51.426	0.017204
156.8	4.4251e-05	51.486	0.017132
156.9	4.3038e-05	51.545	0.017059
157	4.1853e-05	51.604	0.016987
157.1	4.0695e-05	51.664	0.016916
157.2	3.9566e-05	51.724	0.016844
157.3	3.8463e-05	51.784	0.016773
157.4	3.7386e-05	51.845	0.016702
157.5	3.6336e-05	51.905	0.016632
157.6	3.531e-05	51.966	0.016562
157.7	3.4311e-05	52.027	0.016492
157.8	3.3335e-05	52.088	0.016422
157.9	3.2383e-05	52.15	0.016353
158	3.1456e-05	52.212	0.016284
158.1	3.055e-05	52.273	0.016215
158.2	2.9668e-05	52.336	0.016147
158.3	2.8808e-05	52.398	0.016079
158.4	2.7969e-05	52.46	0.016011
158.5	2.7152e-05	52.523	0.015943
158.6	2.6356e-05	52.586	0.015876
158.7	2.558e-05	52.649	0.015809
158.8	2.4824e-05	52.713	0.015742
158.9	2.4088e-05	52.777	0.015676
159	2.3371e-05	52.841	0.015609
159.1	2.2672e-05	52.905	0.015543
159.2	2.1992e-05	52.969	0.015477
159.3	2.133e-05	53.034	0.015412
159.4	2.0686e-05	53.099	0.015347
159.5	2.0058e-05	53.164	0.015282
159.6	1.9447e-05	53.229	0.015217
159.7	1.8853e-05	53.295	0.015152
159.8	1.8275e-05	53.36	0.015088
159.9	1.7712e-05	53.427	0.015024
160	1.7165e-05	53.493	0.01496
160.1	1.6633e-05	53.559	0.014896
160.2	1.6116e-05	53.626	0.014833
160.3	1.5612e-05	53.693	0.01477
160.4	1.5123e-05	53.761	0.014707
160.5	1.4648e-05	53.828	0.014644
160.6	1.4185e-05	53.896	0.014581
160.7	1.3736e-05	53.964	0.014519
160.8	1.33e-05	54.033	0.014456
160.9	1.2875e-05	54.101	0.014394
161	1.2463e-05	54.17	0.014333
161.1	1.2063e-05	54.239	0.014271
161.2	1.1674e-05	54.309	0.014209
161.3	1.1297e-05	54.378	0.014148
161.4	1.093e-05	54.448	0.014087
161.5	1.0575e-05	54.518	0.014026
161.6	1.0229e-05	54.589	0.013965
161.7	9.8935e-06	54.66	0.013905
161.8	9.5682e-06	54.731	0.013844
161.9	9.2523e-06	54.802	0.013784
162	8.9459e-06	54.873	0.013724
162.1	8.6487e-06	54.945	0.013664
162.2	8.3604e-06	55.018	0.013604
162.3	8.0807e-06	55.09	0.013544
162.4	7.8095e-06	55.163	0.013485
162.5	7.5466e-06	55.236	0.013425
162.6	7.2916e-06	55.309	0.013366
162.7	7.0444e-06	55.383	0.013307
162.8	6.8049e-06	55.456	0.013248
162.9	6.5727e-06	55.531	0.013189
163	6.3478e-06	55.605	0.013131
163.1	6.1298e-06	55.68	0.013072
163.2	5.9187e-06	55.755	0.013013
163.3	5.7141e-06	55.83	0.012955
163.4	5.516e-06	55.906	0.012897
163.5	5.3241e-06	55.982	0.012839
163.6	5.1383e-06	56.058	0.012781
163.7	4.9584e-06	56.135	0.012723
163.8	4.7844e-06	56.212	0.012665
163.9	4.6158e-06	56.289	0.012608
164	4.4527e-06	56.367	0.01255
164.1	4.2949e-06	56.445	0.012493
164.2	4.1421e-06	56.523	0.012435
164.3	3.9944e-06	56.602	0.012378
164.4	3.8515e-06	56.68	0.012321
164.5	3.7133e-06	56.76	0.012264
164.6	3.5796e-06	56.839	0.012207
164.7	3.4503e-06	56.919	0.01215
164.8	3.3253e-06	56.999	0.012093
164.9	3.2044e-06	57.08	0.012037
165	3.0877e-06	57.161	0.01198
165.1	2.9748e-06	57.242	0.011924
165.2	2.8657e-06	57.324	0.011867
165.3	2.7604e-06	57.406	0.011811
165.4	2.6585e-06	57.488	0.011755
165.5	2.5602e-06	57.571	0.011698
165.6	2.4651e-06	57.654	0.011642
165.7	2.3734e-06	57.737	0.011586
165.8	2.2848e-06	57.821	0.01153
165.9	2.1993e-06	57.905	0.011475
166	2.1166e-06	57.989	0.011419
166.1	2.0369e-06	58.074	0.011363
166.2	1.96e-06	58.159	0.011308
166.3	1.8857e-06	58.245	0.011252
166.4	1.8141e-06	58.331	0.011197
166.5	1.745e-06	58.417	0.011141
166.6	1.6783e-06	58.504	0.011086
166.7	1.6139e-06	58.591	0.011031
166.8	1.5519e-06	58.679	0.010976
166.9	1.4921e-06	58.767	0.01092
167	1.4344e-06	58.855	0.010865
167.1	1.3787e-06	58.944	0.01081
167.2	1.3252e-06	59.033	0.010756
167.3	1.2735e-06	59.122	0.010701
167.4	1.2237e-06	59.212	0.010646
167.5	1.1757e-06	59.302	0.010591
167.6	1.1295e-06	59.393	0.010537
167.7	1.0849e-06	59.484	0.010482
167.8	1.042e-06	59.576	0.010428
167.9	1.0007e-06	59.668	0.010373
168	9.6093e-07	59.76	0.010319
168.1	9.2262e-07	59.853	0.010265
168.2	8.8572e-07	59.947	0.010211
168.3	8.5021e-07	60.04	0.010157
168.4	8.1603e-07	60.134	0.010103
168.5	7.8313e-07	60.229	0.010049
168.6	7.5147e-07	60.324	0.0099947
168.7	7.2101e-07	60.42	0.0099409
168.8	6.9169e-07	60.516	0.0098871
168.9	6.635e-07	60.612	0.0098334
169	6.3639e-07	60.709	0.0097798
169.1	6.1031e-07	60.806	0.0097263
169.2	5.8524e-07	60.904	0.0096729
169.3	5.6112e-07	61.003	0.0096195
169.4	5.3795e-07	61.101	0.0095662
169.5	5.1566e-07	61.201	0.009513
169.6	4.9425e-07	61.3	0.0094598
169.7	4.7367e-07	61.401	0.0094067
169.8	4.5389e-07	61.501	0.0093537
169.9	4.3489e-07	61.603	0.0093008
170	4.1664e-07	61.704	0.009248
170.1	3.9911e-07	61.807	0.0091953
170.2	3.8227e-07	61.909	0.0091426
170.3	3.661e-07	62.013	0.00909
170.4	3.5057e-07	62.117	0.0090375
170.5	3.3567e-07	62.221	0.0089851
170.6	3.2136e-07	62.326	0.0089328
170.7	3.0762e-07	62.431	0.0088805
170.8	2.9444e-07	62.537	0.0088284
170.9	2.8179e-07	62.643	0.0087763
171	2.6965e-07	62.75	0.0087244
171.1	2.58e-07	62.858	0.0086725
171.2	2.4684e-07	62.966	0.0086207
171.3	2.3612e-07	63.075	0.008569
171.4	2.2585e-07	63.184	0.0085174
171.5	2.16e-07	63.294	0.0084659
171.6	2.0656e-07	63.404	0.0084145
171.7	1.9749e-07	63.515	0.0083632
171.8	1.8882e-07	63.627	0.008312
171.9	1.805e-07	63.739	0.0082609
172	1.7253e-07	63.852	0.0082099
172.1	1.6488e-07	63.965	0.008159
172.2	1.5756e-07	64.079	0.0081082
172.3	1.5055e-07	64.193	0.0080576
172.4	1.4383e-07	64.309	0.008007
172.5	1.374e-07	64.424	0.0079565
172.6	1.3124e-07	64.541	0.0079062
172.7	1.2535e-07	64.658	0.0078559
172.8	1.197e-07	64.775	0.0078058
172.9	1.1429e-07	64.894	0.0077558
173	1.0912e-07	65.013	0.0077059
173.1	1.0416e-07	65.132	0.0076561
173.2	9.9429e-08	65.253	0.0076065
173.3	9.4895e-08	65.374	0.0075569
173.4	9.0558e-08	65.495	0.0075075
173.5	8.6408e-08	65.618	0.0074582
173.6	8.244e-08	65.741	0.007409
173.7	7.8644e-08	65.864	0.00736
173.8	7.5015e-08	65.989	0.0073111
173.9	7.1545e-08	66.114	0.0072623
174	6.8228e-08	66.24	0.0072136
174.1	6.5056e-08	66.366	0.0071651
174.2	6.2026e-08	66.494	0.0071167
174.3	5.913e-08	66.622	0.0070685
174.4	5.6362e-08	66.75	0.0070203
174.5	5.3718e-08	66.88	0.0069724
174.6	5.1192e-08	67.01	0.0069245
174.7	4.8779e-08	67.141	0.0068768
174.8	4.6474e-08	67.273	0.0068292
174.9	4.4274e-08	67.406	0.0067818
175	4.2172e-08	67.539	0.0067345
175.1	4.0165e-08	67.673	0.0066874
175.2	3.8251e-08	67.808	0.0066404
175.3	3.6423e-08	67.944	0.0065936
175.4	3.4678e-08	68.081	0.0065469
175.5	3.3013e-08	68.218	0.0065003
175.6	3.1425e-08	68.356	0.0064539
175.7	2.9909e-08	68.495	0.0064077
175.8	2.8463e-08	68.635	0.0063616
175.9	2.7084e-08	68.776	0.0063157
176	2.5769e-08	68.918	0.0062699
176.1	2.4514e-08	69.061	0.0062243
176.2	2.3319e-08	69.204	0.0061789
176.3	2.2179e-08	69.348	0.0061336
176.4	2.1092e-08	69.494	0.0060884
176.5	2.0057e-08	69.64	0.0060435
176.6	1.9069e-08	69.787	0.0059987
176.7	1.8129e-08	69.935	0.005954
176.8	1.7233e-08	70.084	0.0059096
176.9	1.6379e-08	70.234	0.0058653
177	1.5566e-08	70.385	0.0058211
177.1	1.4791e-08	70.537	0.0057772
177.2	1.4054e-08	70.69	0.0057334
177.3	1.3351e-08	70.844	0.0056897
177.4	1.2683e-08	70.999	0.0056463
177.5	1.2046e-08	71.155	0.005603
177.6	1.144e-08	71.312	0.0055599
177.7	1.0863e-08	71.47	0.005517
177.8	1.0314e-08	71.629	0.0054742
177.9	9.7919e-09	71.789	0.0054317
178	9.2951e-09	71.95	0.0053893
178.1	8.8224e-09	72.112	0.0053471
178.2	8.3728e-09	72.276	0.005305
178.3	7.9452e-09	72.44	0.0052632
178.4	7.5386e-09	72.606	0.0052215
178.5	7.1519e-09	72.773	0.00518
178.6	6.7842e-09	72.941	0.0051387
178.7	6.4348e-09	73.11	0.0050976
178.8	6.1027e-09	73.28	0.0050567
178.9	5.7871e-09	73.452	0.0050159
179	5.487e-09	73.624	0.0049754
179.1	5.202e-09	73.798	0.004935
179.2	4.9312e-09	73.974	0.0048948
179.3	4.674e-09	74.15	0.0048548
179.4	4.4298e-09	74.328	0.004815
179.5	4.1977e-09	74.507	0.0047754
179.6	3.9774e-09	74.687	0.004736
179.7	3.7682e-09	74.869	0.0046968
179.8	3.5696e-09	75.052	0.0046577
179.9	3.381e-09	75.236	0.0046189
180	3.202e-09	75.422	0.0045802
		75.609	0.0045418
		75.797	0.0045035
		75.987	0.0044655
		76.178	0.0044276
		76.371	0.0043899
		76.565	0.0043524
		76.761	0.0043152
		76.958	0.0042781
		77.157	0.0042412
		77.357	0.0042045
		77.559	0.004168
		77.763	0.0041317
		77.968	0.0040956
		78.174	0.0040598
		78.383	0.0040241
		78.593	0.0039886
		78.804	0.0039533
		79.018	0.0039182
		79.233	0.0038833
		79.45	0.0038486
		79.669	0.0038141
		79.89	0.0037798
		80.112	0.0037458
		80.336	0.0037119
		80.562	0.0036782
		80.791	0.0036447
		81.021	0.0036114
		81.253	0.0035784
		81.487	0.0035455
		81.723	0.0035128
		81.961	0.0034803
		82.201	0.003448
		82.444	0.003416
		82.688	0.0033841
		82.935	0.0033524
		83.184	0.003321
		83.435	0.0032897
		83.689	0.0032586
		83.945	0.0032278
		84.203	0.0031971
		84.464	0.0031666
		84.727	0.0031364
		84.992	0.0031063
		85.26	0.0030764
		85.531	0.0030468
		85.804	0.0030173
		86.08	0.002988
		86.359	0.0029589
		86.64	0.0029301
		86.924	0.0029014
		87.211	0.0028729
		87.501	0.0028446
		87.793	0.0028165
		88.089	0.0027886
		88.388	0.0027609
		88.689	0.0027334
		88.994	0.0027061
		89.302	0.002679
		89.613	0.0026521
		89.928	0.0026254
		90.246	0.0025989
		90.567	0.0025725
		90.892	0.0025464
		91.22	0.0025204
		91.552	0.0024947
		91.887	0.0024691
		92.226	0.0024437
		92.569	0.0024185
		92.916	0.0023935
		93.267	0.0023687
		93.622	0.0023441
		93.981	0.0023196
		94.344	0.0022954
		94.711	0.0022713
		95.083	0.0022474
		95.459	0.0022237
		95.839	0.0022002
		96.225	0.0021769
		96.614	0.0021537
		97.009	0.0021307
		97.409	0.002108
		97.813	0.0020853
		98.223	0.0020629
		98.638	0.0020407
		99.058	0.0020186
		99.484	0.0019967
		99.915	0.001975
		100.35	0.0019535
		100.79	0.0019321
		101.24	0.0019109
		101.7	0.0018899
		102.16	0.0018691
		102.63	0.0018484
		103.1	0.001828
		103.58	0.0018076
		104.07	0.0017875
		104.56	0.0017675
		105.06	0.0017477
		105.57	0.0017281
		106.09	0.0017086
		106.61	0.0016893
		107.14	0.0016702
		107.68	0.0016512
		108.23	0.0016324
		108.79	0.0016138
		109.35	0.0015954
		109.93	0.0015771
		110.51	0.0015589
		111.1	0.0015409
		111.7	0.0015231
		112.32	0.0015055
		112.94	0.001488
		113.57	0.0014707
		114.22	0.0014535
		114.87	0.0014365
		115.54	0.0014196
		116.22	0.0014029
		116.91	0.0013864
		117.61	0.00137
		118.33	0.0013538
		119.06	0.0013378
		119.8	0.0013219
		120.56	0.0013061
		121.33	0.0012905
		122.12	0.0012751
		122.92	0.0012598
		123.74	0.0012447
		124.58	0.0012297
		125.43	0.0012149
		126.3	0.0012002
		127.19	0.0011857
		128.1	0.0011714
		129.03	0.0011572
		129.98	0.0011432
		130.95	0.0011293
		131.94	0.0011156
		132.96	0.001102
		134	0.0010886
		135.07	0.0010754
		136.16	0.0010623
		137.28	0.0010494
		138.43	0.0010366
		139.6	0.001024
		140.81	0.0010116
		142.05	0.00099936
		143.33	0.00098729
		144.64	0.00097538
		145.99	0.00096365
		147.38	0.00095211
		148.8	0.00094075
		150.28	0.00092958
		151.79	0.0009186
		153.36	0.00090783
		154.97	0.00089726
		156.64	0.00088691
		158.37	0.00087678
		160.15	0.00086689
		162	0.00085724
		163.92	0.00084784
		165.91	0.00083871
		167.97	0.00082988
		170.12	0.00082134
		172.36	0.00081313
		174.69	0.00080528
		177.12	0.00079781
		179.65	0.00079075
		180	0.00054312
		180	0.00054796
		180	0.00055285
		180	0.00055778
		180	0.00056274
		180	0.00056775
		180	0.00057279
		180	0.00057788
		180	0.00058301
		180	0.00058818
		180	0.00059339
		180	0.00059865
		180	0.00060394
		180	0.00060928
		180	0.00061467
		180	0.00062009
		180	0.00062556
		180	0.00063107
		180	0.00063663
		180	0.00064223
		180	0.00064788
		180	0.00065357
		180	0.0006593
		180	0.00066508
		180	0.00067091
		180	0.00067679
		180	0.00068271
		180	0.00068867
		180	0.00069469
		180	0.00070075
		180	0.00070686
		180	0.00071301
		180	0.00071922
		180	0.00072547
		180	0.00073177
		180	0.00073813
		180	0.00074453
		180	0.00075098
		180	0.00075748
		180	0.00076403
		180	0.00077063
		180	0.00077729
[truncated: 1 more rows]

## Sheet: measured tension PDF & angle PDF (panel B)
angle β [deg]	PDF(β) – data	tension T [pN]	PDF(T) – data		contour data for LaTeX—pgfplots	337
1	0.00025653	1	6.1104e-05		0.005	337
1.1	0.00026317	2	6.165e-05		678.466	10
1.2	0.00027028	3	6.2199e-05		680	9.9777
1.3	0.00027723	4	6.2753e-05		687.066	10
1.4	0.00028433	5	6.3312e-05		690	10.0082
1.5	0.00029158	6	6.3875e-05		700	10.2003
1.6	0.000299	7	6.4443e-05		710	10.5648
1.7	0.00030657	8	6.5015e-05		718.141	11
1.8	0.00031459	9	6.5593e-05		720	11.0963
1.9	0.0003225	10	6.6174e-05		730	11.7367
2	0.00033058	11	6.6761e-05		733.645	12
2.1	0.00033883	12	6.7352e-05		740	12.4614
2.2	0.00034725	13	6.7948e-05		747.161	13
2.3	0.00035586	14	6.8548e-05		750	13.2164
2.4	0.00036464	15	6.9154e-05		760	13.9291
2.5	0.0003736	16	6.9764e-05		761.184	14
2.6	0.00038276	17	7.038e-05		770	14.5246
2.7	0.0003921	18	7.1e-05		780	14.9941
2.8	0.00040178	19	7.1625e-05		780.191	15
2.9	0.00041151	20	7.2255e-05		790	15.2894
3	0.00042144	21	7.289e-05		800	15.4514
3.1	0.00043157	22	7.3531e-05		810	15.5062
3.2	0.00044189	23	7.4176e-05		820	15.4868
3.3	0.00045244	24	7.4826e-05		830	15.4237
3.4	0.00046319	25	7.5482e-05		840	15.3414
3.5	0.00047414	26	7.6143e-05		850	15.2582
3.6	0.00048532	27	7.6809e-05		860	15.1878
3.7	0.00049671	28	7.748e-05		870	15.1406
3.8	0.00050832	29	7.8157e-05		880	15.1252
3.9	0.00052016	30	7.8839e-05		890	15.1487
4	0.00053223	31	7.9526e-05		900	15.2178
4.1	0.00054452	32	8.0219e-05		910	15.3392
4.2	0.00055705	33	8.0917e-05		920	15.5198
4.3	0.00056981	34	8.162e-05		930	15.7671
4.4	0.00058282	35	8.2329e-05		937.296	16
4.5	0.00059607	36	8.3044e-05		940	16.0834
4.6	0.00060957	37	8.3764e-05		950	16.4622
4.7	0.00062332	38	8.449e-05		960	16.9315
4.8	0.00063732	39	8.5221e-05		961.268	17
4.9	0.00065158	40	8.5958e-05		970	17.4715
5	0.0006661	41	8.6701e-05		978.285	18
5.1	0.0006812	42	8.745e-05		980	18.1111
5.2	0.00069625	43	8.8204e-05		990	18.8402
5.3	0.00071158	44	8.8964e-05		991.983	19
5.4	0.00072719	45	8.973e-05		1000	19.6713
5.5	0.00074307	46	9.0502e-05		1003.6	20
5.6	0.00075923	47	9.128e-05		1010	20.6167
5.7	0.00077567	48	9.2063e-05		1013.74	21
5.8	0.00079267	49	9.2853e-05		1020	21.6856
5.9	0.00080971	50	9.3648e-05		1022.76	22
6	0.00082703	51	9.445e-05		1030	22.8912
6.1	0.00084465	52	9.5258e-05		1030.87	23
6.2	0.00086258	53	9.6072e-05		1038.32	24
6.3	0.0008808	54	9.6892e-05		1040	24.2466
6.4	0.00089933	55	9.7718e-05		1045.2	25
6.5	0.00091818	56	9.855e-05		1050	25.7766
6.6	0.00093734	57	9.9389e-05		1051.43	26
6.7	0.00095681	58	0.00010023		1057.3	27
6.8	0.00097661	59	0.00010108		1060	27.513
6.9	0.0009971	60	0.00010194		1062.71	28
7	0.0010176	61	0.00010281		1067.72	29
7.1	0.0010383	62	0.00010368		1070	29.5069
7.2	0.0010603	63	0.00010455		1072.39	30
7.3	0.0010817	64	0.00010544		1076.74	31
7.4	0.0011035	65	0.00010633		1080	31.8543
7.5	0.0011258	66	0.00010722		1080.61	32
7.6	0.0011483	67	0.00010813		1084.4	33
7.7	0.0011711	68	0.00010904		1087.68	34
7.8	0.0011944	69	0.00010995		1090	34.8224
7.9	0.0012183	70	0.00011087		1090.56	35
8	0.0012422	71	0.0001118		1093.33	36
8.1	0.0012666	72	0.00011274		1095.63	37
8.2	0.0012913	73	0.00011368		1097.49	38
8.3	0.0013163	74	0.00011463		1098.94	39
8.4	0.0013418	75	0.00011559		1099.99	40
8.5	0.0013676	76	0.00011655		1100	40.0131
8.6	0.0013939	77	0.00011752		1100.77	41
8.7	0.0014207	78	0.0001185		1101.11	42
8.8	0.0014477	79	0.00011949		1101.01	43
8.9	0.0014751	80	0.00012048		1100.48	44
9	0.0015028	81	0.00012148		1100	44.4953
9.1	0.0015311	82	0.00012248		1099.58	45
9.2	0.0015596	83	0.00012349		1098.39	46
9.3	0.0015886	84	0.00012451		1096.83	47
9.4	0.001618	85	0.00012554		1094.88	48
9.5	0.0016477	86	0.00012657		1092.55	49
9.6	0.0016783	87	0.00012762		1090	49.9386
9.7	0.0017088	88	0.00012866		1089.85	50
9.8	0.0017399	89	0.00012972		1087.16	51
9.9	0.0017714	90	0.00013078		1084.1	52
10	0.0018033	91	0.00013185		1080.67	53
10.1	0.0018356	92	0.00013293		1080	53.1803
10.2	0.0018683	93	0.00013401		1077.26	54
10.3	0.0019018	94	0.00013511		1073.57	55
10.4	0.0019354	95	0.00013621		1070	55.882
10.5	0.0019694	96	0.00013731		1069.56	56
10.6	0.002004	97	0.00013843		1065.63	57
10.7	0.0020388	98	0.00013955		1061.3	58
10.8	0.0020743	99	0.00014068		1060	58.2855
10.9	0.00211	100	0.00014182		1056.95	59
11	0.0021463	101	0.00014296		1052.33	60
11.1	0.002183	102	0.00014412		1050	60.4744
11.2	0.0022202	103	0.00014528		1047.54	61
11.3	0.0022578	104	0.00014644		1042.54	62
11.4	0.0022959	105	0.00014762		1040	62.4792
11.5	0.0023345	106	0.0001488		1037.32	63
11.6	0.0023735	107	0.00014999		1031.82	64
11.7	0.002413	108	0.00015119		1030	64.3148
11.8	0.0024528	109	0.0001524		1026.08	65
11.9	0.0024933	110	0.00015361		1020	65.9852
12	0.0025342	111	0.00015483		1019.91	66
12.1	0.0025754	112	0.00015606		1013.47	67
12.2	0.0026173	113	0.0001573		1010	67.5048
12.3	0.0026595	114	0.00015855		1006.49	68
12.4	0.0027023	115	0.0001598		1000	68.8623
12.5	0.0027455	116	0.00016106		998.909	69
12.6	0.0027892	117	0.00016233		990.607	70
12.7	0.0028334	118	0.00016361		990	70.0702
12.8	0.0028781	119	0.00016489		981.319	71
12.9	0.0029232	120	0.00016618		980	71.1353
13	0.0029688	121	0.00016748		970.657	72
13.1	0.0030149	122	0.00016879		970	72.0588
13.2	0.0030615	123	0.00017011		960	72.8544
13.3	0.0031086	124	0.00017144		957.865	73
13.4	0.0031562	125	0.00017277		950	73.5291
13.5	0.0032041	126	0.00017411		941.501	74
13.6	0.0032527	127	0.00017546		940	74.0829
13.7	0.0033017	128	0.00017682		930	74.5378
13.8	0.0033513	129	0.00017818		920	74.8864
13.9	0.0034012	130	0.00017955		915.595	75
14	0.0034517	131	0.00018094		910	75.1478
14.1	0.0035027	132	0.00018232		900	75.3273
14.2	0.0035542	133	0.00018372		890	75.4295
14.3	0.003606	134	0.00018513		880	75.4643
14.4	0.0036585	135	0.00018654		870	75.4414
14.5	0.0037114	136	0.00018796		860	75.3717
14.6	0.0037649	137	0.00018939		850	75.2676
14.7	0.0038188	138	0.00019083		840	75.1446
14.8	0.0038731	139	0.00019228		830	75.0229
14.9	0.003928	140	0.00019373		827.532	75
15	0.0039834	141	0.0001952		820	74.9329
15.1	0.0040393	142	0.00019667		810	74.9055
15.2	0.0040956	143	0.00019815		800	74.9828
15.3	0.0041524	144	0.00019963		799.26	75
15.4	0.0042097	145	0.00020113		790	75.2215
15.5	0.0042675	146	0.00020263		780	75.6573
15.6	0.0043258	147	0.00020414		774.791	76
15.7	0.0043846	148	0.00020566		770	76.3122
15.8	0.0044438	149	0.00020719		761.999	77
15.9	0.0045036	150	0.00020873		760	77.1674
16	0.0045638	151	0.00021027		751.73	78
16.1	0.0046244	152	0.00021183		750	78.1676
16.2	0.0046855	153	0.00021339		742.205	79
16.3	0.0047472	154	0.00021496		740	79.2259
16.4	0.0048093	155	0.00021653		732.507	80
16.5	0.0048719	156	0.00021812		730	80.2513
16.6	0.0049349	157	0.00021971		721.831	81
16.7	0.0049984	158	0.00022131		720	81.1663
16.8	0.0050624	159	0.00022292		710	81.913
16.9	0.0051269	160	0.00022454		708.351	82
17	0.0051918	161	0.00022617		700	82.4644
17.1	0.0052571	162	0.0002278		690	82.7607
17.2	0.005323	163	0.00022944		680	82.8036
17.3	0.0053892	164	0.00023109		670	82.6022
17.4	0.005456	165	0.00023275		660	82.1631
17.5	0.0055231	166	0.00023441		657.416	82
17.6	0.0055907	167	0.00023609		650	81.5517
17.7	0.0056588	168	0.00023777		642.713	81
17.8	0.0057273	169	0.00023946		640	80.7964
17.9	0.0057963	170	0.00024116		630.412	80
18	0.0058656	171	0.00024286		630	79.9655
18.1	0.0059354	172	0.00024457		620	79.1327
18.2	0.0060057	173	0.0002463		618.294	79
18.3	0.0060763	174	0.00024802		610	78.3471
18.4	0.0061474	175	0.00024976		605.016	78
18.5	0.0062189	176	0.00025151		600	77.6479
18.6	0.0062912	177	0.00025326		590	77.0528
18.7	0.0063635	178	0.00025502		588.913	77
18.8	0.0064363	179	0.00025679		580	76.5718
18.9	0.0065094	180	0.00025856		570	76.1624
19	0.006583	181	0.00026034		565.464	76
19.1	0.006657	182	0.00026213		560	75.8081
19.2	0.0067314	183	0.00026393		550	75.4817
19.3	0.0068062	184	0.00026574		540	75.1569
19.4	0.0068817	185	0.00026755		535.238	75
19.5	0.0069572	186	0.00026937		530	74.8304
19.6	0.0070331	187	0.0002712		520	74.4959
19.7	0.0071094	188	0.00027304		510	74.1437
19.8	0.0071864	189	0.00027488		506.039	74
19.9	0.0072636	190	0.00027673		500	73.7839
20	0.007341	191	0.00027859		490	73.415
20.1	0.0074191	192	0.00028045		480	73.0325
20.2	0.0074972	193	0.00028232		479.151	73
20.3	0.0075757	194	0.0002842		470	72.6537
20.4	0.0076545	195	0.00028609		460	72.2663
20.5	0.0077337	196	0.00028798		453.214	72
20.6	0.0078134	197	0.00028988		450	71.8751
20.7	0.0078933	198	0.00029179		440	71.4862
20.8	0.0079734	199	0.0002937		430	71.088
20.9	0.0080539	200	0.00029562		427.794	71
21	0.0081347	201	0.00029755		420	70.6916
21.1	0.0082159	202	0.00029949		410	70.2862
21.2	0.0082974	203	0.00030143		403.129	70
21.3	0.0083791	204	0.00030337		400	69.8708
21.4	0.0084611	205	0.00030533		390	69.4485
21.5	0.0085434	206	0.00030729		380	69.0043
21.6	0.0086261	207	0.00030926		379.905	69
21.7	0.008709	208	0.00031123		370	68.551
21.8	0.0087922	209	0.00031321		360	68.0675
21.9	0.0088756	210	0.0003152		358.658	68
22	0.0089594	211	0.00031719		350	67.5651
22.1	0.0090433	212	0.00031919		340	67.0256
22.2	0.0091275	213	0.0003212		339.545	67
22.3	0.009212	214	0.00032321		330	66.4602
22.4	0.0092968	215	0.00032523		322.431	66
22.5	0.0093817	216	0.00032725		320	65.8513
22.6	0.0094669	217	0.00032928		310	65.2042
22.7	0.0095523	218	0.00033132		307.022	65
22.8	0.009638	219	0.00033336		300	64.5125
22.9	0.0097238	220	0.00033541		293.071	64
23	0.0098099	221	0.00033746		290	63.7692
23.1	0.0098961	222	0.00033952		280.348	63
23.2	0.0099826	223	0.00034158		280	62.9717
23.3	0.010069	224	0.00034365		270	62.1189
23.4	0.010156	225	0.00034572		268.67	62
23.5	0.010243	226	0.0003478		260	61.2024
23.6	0.01033	227	0.00034989		257.894	61
23.7	0.010417	228	0.00035198		250	60.2149
23.8	0.010506	229	0.00035408		247.919	60
23.9	0.010593	230	0.00035618		240	59.1487
24	0.010681	231	0.00035828		238.66	59
24.1	0.010769	232	0.00036039		230.057	58
24.2	0.010857	233	0.00036251		230	57.9931
24.3	0.010945	234	0.00036463		222.007	57
24.4	0.011033	235	0.00036675		220	56.7356
24.5	0.011121	236	0.00036888		214.514	56
24.6	0.011211	237	0.00037102		210	55.3518
24.7	0.011299	238	0.00037315		207.577	55
24.8	0.011388	239	0.0003753		201.156	54
24.9	0.011477	240	0.00037744		200	53.8067
25	0.011566	241	0.0003796		195.188	53
25.1	0.011655	242	0.00038175		190	52.0394
25.2	0.011744	243	0.00038391		189.786	52
25.3	0.011834	244	0.00038607		184.788	51
25.4	0.011923	245	0.00038824		180.38	50
25.5	0.012012	246	0.00039041		180	49.9034
25.6	0.012101	247	0.00039259		176.389	49
25.7	0.01219	248	0.00039476		172.963	48
25.8	0.01228	249	0.00039695		170.104	47
25.9	0.012369	250	0.00039913		170	46.9554
26	0.012459	251	0.00040132		167.695	46
26.1	0.012549	252	0.00040351		165.857	45
26.2	0.012638	253	0.00040571		164.589	44
26.3	0.012728	254	0.00040791		163.89	43
26.4	0.012817	255	0.00041011		163.76	42
26.5	0.012906	256	0.00041231		164.203	41
26.6	0.012996	257	0.00041452		165.228	40
26.7	0.013085	258	0.00041673		166.848	39
26.8	0.013175	259	0.00041894		169.084	38
26.9	0.013265	260	0.00042116		170	37.6768
27	0.013354	261	0.00042338		171.866	37
27.1	0.013443	262	0.0004256		175.248	36
27.2	0.013532	263	0.00042782		179.314	35
27.3	0.013621	264	0.00043005		180	34.8532
27.4	0.01371	265	0.00043227		183.937	34
27.5	0.013799	266	0.0004345		189.295	33
27.6	0.013889	267	0.00043674		190	32.8822
27.7	0.013978	268	0.00043897		195.276	32
27.8	0.014067	269	0.0004412		200	31.3013
27.9	0.014155	270	0.00044344		202.053	31
28	0.014244	271	0.00044568		209.63	30
28.1	0.014332	272	0.00044792		210	29.9552
28.2	0.01442	273	0.00045017		218.042	29
28.3	0.014508	274	0.00045241		220	28.7868
28.4	0.014597	275	0.00045465		227.437	28
28.5	0.014685	276	0.0004569		230	27.7492
28.6	0.014773	277	0.00045915		237.945	27
28.7	0.01486	278	0.0004614		240	26.8189
28.8	0.014947	279	0.00046365		249.725	26
28.9	0.015035	280	0.0004659		250	25.9782
29	0.015121	281	0.00046815		260	25.2141
29.1	0.015209	282	0.00047041		262.967	25
29.2	0.015296	283	0.00047266		270	24.5158
29.3	0.015382	284	0.00047491		278.016	24
29.4	0.015469	285	0.00047717		280	23.877
29.5	0.015555	286	0.00047943		290	23.2887
29.6	0.01564	287	0.00048168		295.264	23
29.7	0.015726	288	0.00048394		300	22.7469
29.8	0.015811	289	0.0004862		310	22.2466
29.9	0.015897	290	0.00048845		315.283	22
30	0.015982	291	0.00049071		320	21.783
30.1	0.016067	292	0.00049297		330	21.3516
30.2	0.016151	293	0.00049523		338.825	21
30.3	0.016235	294	0.00049749		340	20.9534
30.4	0.016319	295	0.00049975		350	20.5743
30.5	0.016403	296	0.000502		360	20.223
30.6	0.016486	297	0.00050426		366.737	20
30.7	0.01657	298	0.00050652		370	19.8912
30.8	0.016653	299	0.00050878		380	19.5711
30.9	0.016735	300	0.00051103		390	19.269
31	0.016817	301	0.00051329		399.351	19
31.1	0.016899	302	0.00051555		400	18.981
31.2	0.01698	303	0.0005178		410	18.6916
31.3	0.017061	304	0.00052006		420	18.4128
31.4	0.017142	305	0.00052231		430	18.1424
31.5	0.017222	306	0.00052457		435.328	18
31.6	0.017303	307	0.00052682		440	17.8717
31.7	0.017383	308	0.00052907		450	17.5987
31.8	0.017462	309	0.00053132		460	17.3318
31.9	0.017541	310	0.00053357		470	17.071
32	0.01762	311	0.00053583		472.73	17
32.1	0.017698	312	0.00053807		480	16.8043
32.2	0.017775	313	0.00054032		490	16.5408
32.3	0.017853	314	0.00054257		500	16.2868
32.4	0.017931	315	0.00054482		510	16.0434
32.5	0.018007	316	0.00054706		511.824	16
32.6	0.018083	317	0.00054931		520	15.7969
32.7	0.018159	318	0.00055155		530	15.5595
32.8	0.018234	319	0.00055379		540	15.3331
32.9	0.018309	320	0.00055603		550	15.1134
33	0.018383	321	0.00055827		555.057	15
33.1	0.018457	322	0.00056051		560	14.8832
33.2	0.01853	323	0.00056275		570	14.6289
33.3	0.018604	324	0.00056499		580	14.3436
33.4	0.018676	325	0.00056722		590	14.0106
33.5	0.018748	326	0.00056946		590.256	14
33.6	0.01882	327	0.00057169		600	13.583
33.7	0.018891	328	0.00057392		610	13.0953
33.8	0.018961	329	0.00057615		611.696	13
33.9	0.019031	330	0.00057838		620	12.5261
34	0.0191	331	0.00058061		629.026	12
34.1	0.019169	332	0.00058283		630	11.9422
34.2	0.019237	333	0.00058506		640	11.3487
34.3	0.019306	334	0.00058728		646.765	11
34.4	0.019373	335	0.00058951		650	10.8279
34.5	0.019439	336	0.00059173		660	10.3957
34.6	0.019505	337	0.00059395		670	10.111
34.7	0.019571	338	0.00059617		678.466	10
34.8	0.019636	339	0.00059839		0.005	45
34.9	0.0197	340	0.00060061		663.789	101
35	0.019764	341	0.00060282		670	100.449
35.1	0.019827	342	0.00060504		680	100.034
35.2	0.019889	343	0.00060725		690	100.122
35.3	0.019952	344	0.00060947		700	100.733
35.4	0.020013	345	0.00061168		702.421	101
35.5	0.020074	346	0.00061389		710	101.982
35.6	0.020133	347	0.0006161		710.101	102
35.7	0.020193	348	0.00061831		714.847	103
35.8	0.020251	349	0.00062052		718.423	104
35.9	0.020309	350	0.00062273		720	104.631
36	0.020366	351	0.00062494		720.823	105
36.1	0.020423	352	0.00062714		722.156	106
36.2	0.020479	353	0.00062935		722.595	107
36.3	0.020534	354	0.00063156		722.18	108
36.4	0.020589	355	0.00063376		720.915	109
36.5	0.020643	356	0.00063597		720	109.44
36.6	0.020697	357	0.00063818		718.697	110
36.7	0.020749	358	0.00064038		715.477	111
36.8	0.020801	359	0.00064259		711.347	112
36.9	0.020852	360	0.00064479		710	112.276
37	0.020902	361	0.000647		705.28	113
37.1	0.020951	362	0.0006492		700	113.713
37.2	0.021	363	0.00065141		696.177	114
37.3	0.021048	364	0.00065361		690	114.436
37.4	0.021095	365	0.00065582		680	114.54
37.5	0.021141	366	0.00065803		670	114.053
37.6	0.021187	367	0.00066023		669.473	114
37.7	0.021232	368	0.00066244		660.289	113
37.8	0.021276	369	0.00066465		660	112.965
37.9	0.02132	370	0.00066686		654.338	112
38	0.021363	371	0.00066907		650	111.105
38.1	0.021404	372	0.00067129		649.559	111
38.2	0.021445	373	0.0006735		646.181	110
38.3	0.021485	374	0.00067571		643.764	109
38.4	0.021525	375	0.00067793		642.313	108
38.5	0.021563	376	0.00068015		641.836	107
38.6	0.021601	377	0.00068237		642.34	106
38.7	0.021637	378	0.00068459		643.869	105
38.8	0.021673	379	0.00068681		646.469	104
38.9	0.021708	380	0.00068904		650	103.057
39	0.021743	381	0.00069126		650.245	103
39.1	0.021776	382	0.00069349		655.795	102
39.2	0.021809	383	0.00069573		660	101.39
39.3	0.02184	384	0.00069796		663.789	101
39.4	0.021871	385	0.0007002		0.01	279
39.5	0.021901	386	0.00070244		658.469	15
39.6	0.02193	387	0.00070468		660	14.9184
39.7	0.021959	388	0.00070693		670	14.5451
39.8	0.021986	389	0.00070918		680	14.3739
39.9	0.022013	390	0.00071143		690	14.4103
40	0.022038	391	0.00071369		700	14.6623
40.1	0.022063	392	0.00071595		707.197	15
40.2	0.022087	393	0.00071822		710	15.1289
40.3	0.02211	394	0.00072049		720	15.7846
40.4	0.022131	395	0.00072276		722.678	16
40.5	0.022152	396	0.00072504		730	16.607
40.6	0.022173	397	0.00072732		734.286	17
40.7	0.022192	398	0.0007296		740	17.5498
40.8	0.02221	399	0.0007319		744.682	18
40.9	0.022227	400	0.00073419		750	18.5404
41	0.022244	401	0.00073649		754.959	19
41.1	0.022259	402	0.0007388		760	19.4923
41.2	0.022274	403	0.00074111		766.23	20
41.3	0.022288	404	0.00074343		770	20.3208
41.4	0.0223	405	0.00074575		780	20.9643
41.5	0.022312	406	0.00074808		780.844	21
41.6	0.022323	407	0.00075042		790	21.3897
41.7	0.022333	408	0.00075276		800	21.6228
41.8	0.022342	409	0.00075511		810	21.7017
41.9	0.02235	410	0.00075746		820	21.6737
42	0.022357	411	0.00075982		830	21.5829
42.1	0.022364	412	0.00076219		840	21.4645
42.2	0.022369	413	0.00076457		850	21.3448
42.3	0.022373	414	0.00076695		860	21.2435
42.4	0.022377	415	0.00076934		870	21.1757
42.5	0.022379	416	0.00077173		880	21.1534
42.6	0.022381	417	0.00077414		890	21.1872
42.7	0.022382	418	0.00077655		900	21.2867
42.8	0.022381	419	0.00077897		910	21.4614
42.9	0.02238	420	0.0007814		920	21.7212
43	0.022378	421	0.00078384		927.89	22
43.1	0.022375	422	0.00078628		930	22.0749
43.2	0.022371	423	0.00078873		940	22.5267
43.3	0.022366	424	0.0007912		948.35	23
43.4	0.02236	425	0.00079367		950	23.0963
43.5	0.022354	426	0.00079615		960	23.7899
43.6	0.022346	427	0.00079864		962.607	24
43.7	0.022337	428	0.00080113		970	24.6281
43.8	0.022328	429	0.00080364		973.862	25
43.9	0.022317	430	0.00080616		980	25.6329
44	0.022306	431	0.00080868		983.236	26
44.1	0.022294	432	0.00081122		990	26.834
44.2	0.022281	433	0.00081377		991.257	27
44.3	0.022267	434	0.00081632		998.239	28
44.4	0.022252	435	0.00081889		1000	28.2776
44.5	0.022236	436	0.00082146		1004.41	29
44.6	0.022219	437	0.00082405		1009.83	30
44.7	0.022202	438	0.00082665		1010	30.0334
44.8	0.022183	439	0.00082925		1014.75	31
44.9	0.022164	440	0.00083187		1019.03	32
45	0.022144	441	0.0008345		1020	32.2521
45.1	0.022123	442	0.00083714		1022.92	33
45.2	0.022101	443	0.00083979		1026.32	34
45.3	0.022078	444	0.00084245		1029.24	35
45.4	0.022054	445	0.00084512		1030	35.3019
45.5	0.02203	446	0.00084781		1031.84	36
45.6	0.022004	447	0.0008505		1034.05	37
45.7	0.021978	448	0.00085321		1035.84	38
45.8	0.02195	449	0.00085592		1037.24	39
45.9	0.021922	450	0.00085865		1038.25	40
46	0.021894	451	0.00086139		1038.89	41
46.1	0.021864	452	0.00086414		1039.16	42
46.2	0.021834	453	0.0008669		1039.08	43
46.3	0.021803	454	0.00086967		1038.65	44
46.4	0.021771	455	0.00087246		1037.86	45
46.5	0.021738	456	0.00087525		1036.71	46
46.6	0.021705	457	0.00087806		1035.21	47
46.7	0.021671	458	0.00088088		1033.34	48
46.8	0.021636	459	0.00088371		1031.09	49
46.9	0.0216	460	0.00088655		1030	49.4243
47	0.021564	461	0.00088941		1028.58	50
47.1	0.021526	462	0.00089227		1025.78	51
47.2	0.021488	463	0.00089515		1022.6	52
47.3	0.021449	464	0.00089804		1020	52.7368
47.4	0.02141	465	0.00090093		1019.09	53
47.5	0.02137	466	0.00090384		1015.33	54
47.6	0.021329	467	0.00090677		1011.16	55
47.7	0.021287	468	0.0009097		1010	55.2606
47.8	0.021244	469	0.00091264		1006.69	56
47.9	0.021201	470	0.0009156		1001.81	57
48	0.021157	471	0.00091856		1000	57.3499
48.1	0.021113	472	0.00092154		996.531	58
48.2	0.021068	473	0.00092453		990.78	59
48.3	0.021022	474	0.00092752		990	59.1295
48.4	0.020976	475	0.00093053		984.471	60
48.5	0.020929	476	0.00093355		980	60.6593
48.6	0.020881	477	0.00093658		977.502	61
48.7	0.020833	478	0.00093962		970	61.9693
48.8	0.020784	479	0.00094267		969.736	62
48.9	0.020735	480	0.00094573		960.824	63
49	0.020685	481	0.0009488		960	63.0891
49.1	0.020634	482	0.00095188		950.34	64
49.2	0.020582	483	0.00095497		950	64.0312
49.3	0.02053	484	0.00095806		940	64.8141
49.4	0.020478	485	0.00096117		937.081	65
49.5	0.020425	486	0.00096429		930	65.4469
49.6	0.020371	487	0.00096741		920	65.9364
49.7	0.020317	488	0.00097054		918.254	66
49.8	0.020263	489	0.00097369		910	66.3039
49.9	0.020208	490	0.00097683		900	66.5525
50	0.020152	491	0.00097999		890	66.6942
50.1	0.020096	492	0.00098316		880	66.7423
50.2	0.020039	493	0.00098633		870	66.7106
50.3	0.019982	494	0.00098951		860	66.6141
50.4	0.019924	495	0.0009927		850	66.4699
50.5	0.019866	496	0.00099589		840	66.2995
50.6	0.019807	497	0.00099909		830	66.1309
50.7	0.019748	498	0.0010023		820	66.0017
50.8	0.019689	499	0.0010055		819.573	66
50.9	0.019629	500	0.0010087		810	65.9632
51	0.019569	501	0.001012		806.623	66
51.1	0.019508	502	0.0010152		800	66.0742
51.2	0.019447	503	0.0010184		790	66.406
51.3	0.019385	504	0.0010217		780.168	67
51.4	0.019323	505	0.0010249		780	67.0101
51.5	0.019261	506	0.0010282		770	67.9258
51.6	0.019197	507	0.0010314		769.404	68
51.7	0.019134	508	0.0010347		761.048	69
51.8	0.019071	509	0.001038		760	69.1202
51.9	0.019007	510	0.0010412		753.801	70
52	0.018943	511	0.0010445		750	70.506
52.1	0.018879	512	0.0010478		746.734	71
52.2	0.018814	513	0.001051		740	71.9449
52.3	0.018749	514	0.0010543		739.622	72
52.4	0.018683	515	0.0010576		732.446	73
52.5	0.018618	516	0.0010609		730	73.319
52.6	0.018551	517	0.0010642		724.445	74
52.7	0.018484	518	0.0010675		720	74.5132
52.8	0.018418	519	0.0010708		714.95	75
52.9	0.018351	520	0.0010741		710	75.4587
53	0.018284	521	0.0010774		701.761	76
53.1	0.018217	522	0.0010807		700	76.1146
53.2	0.018149	523	0.001084		690	76.4761
53.3	0.018081	524	0.0010873		680	76.5284
53.4	0.018013	525	0.0010907		670	76.2827
53.5	0.017945	526	0.001094		664.597	76
53.6	0.017875	527	0.0010973		660	75.7603
53.7	0.017806	528	0.0011006		650.124	75
53.8	0.017737	529	0.001104		650	74.9902
53.9	0.017668	530	0.0011073		640	74.0301
54	0.017599	531	0.0011107		639.71	74
54.1	0.017529	532	0.001114		630.481	73
54.2	0.01746	533	0.0011174		630	72.9453
54.3	0.01739	534	0.0011208		621.506	72
54.4	0.01732	535	0.0011241		620	71.8236
54.5	0.01725	536	0.0011275		612.265	71
54.6	0.017178	537	0.0011309		610	70.7475
54.7	0.017108	538	0.0011343		602.188	70
54.8	0.017037	539	0.0011377		600	69.7835
54.9	0.016966	540	0.0011412		590.437	69
55	0.016896	541	0.0011446		590	68.9633
55.1	0.016825	542	0.0011481		580	68.2893
55.2	0.016754	543	0.0011515		574.89	68
55.3	0.016682	544	0.001155		570	67.7223
55.4	0.016611	545	0.0011586		560	67.2263
55.5	0.016539	546	0.0011621		555.087	67
55.6	0.016467	547	0.0011657		550	66.7665
55.7	0.016396	548	0.0011692		540	66.3166
55.8	0.016324	549	0.0011728		533.108	66
55.9	0.016252	550	0.0011765		530	65.8578
56	0.01618	551	0.0011802		520	65.388
56.1	0.016109	552	0.0011839		512.101	65
56.2	0.016037	553	0.0011876		510	64.8968
56.3	0.015965	554	0.0011914		500	64.3938
56.4	0.015893	555	0.0011952		492.44	64
56.5	0.01582	556	0.0011991		490	63.8726
56.6	0.015748	557	0.001203		480	63.3442
56.7	0.015676	558	0.001207		473.608	63
56.8	0.015604	559	0.001211		470	62.8046
56.9	0.015532	560	0.0012151		460	62.2601
57	0.015459	561	0.0012192		455.252	62
57.1	0.015387	562	0.0012234		450	61.71
57.2	0.015315	563	0.0012277		440	61.1539
57.3	0.015243	564	0.0012321		437.234	61
57.4	0.01517	565	0.0012365		430	60.593
57.5	0.015098	566	0.001241		420	60.0202
57.6	0.015025	567	0.0012456		419.647	60
57.7	0.014953	568	0.0012503		410	59.439
57.8	0.014881	569	0.0012551		402.655	59
57.9	0.014809	570	0.00126		400	58.8382
58	0.014737	571	0.001265		390	58.2161
58.1	0.014665	572	0.0012702		386.626	58
58.2	0.014593	573	0.0012754		380	57.5652
58.3	0.01452	574	0.0012807		371.735	57
58.4	0.014449	575	0.0012862		370	56.8776
58.5	0.014377	576	0.0012919		360	56.1454
58.6	0.014305	577	0.0012976		358.096	56
58.7	0.014233	578	0.0013035		350	55.3558
58.8	0.014162	579	0.0013096		345.738	55
58.9	0.01409	580	0.0013158		340	54.4966
59	0.014019	581	0.0013222		334.599	54
59.1	0.013948	582	0.0013288		330	53.5509
59.2	0.013876	583	0.0013355		324.605	53
59.3	0.013804	584	0.0013424		320	52.4941
59.4	0.013733	585	0.0013495		315.683	52
59.5	0.013662	586	0.0013568		310	51.2895
59.6	0.013591	587	0.0013643		307.768	51
59.7	0.01352	588	0.0013721		300.802	50
59.8	0.013449	589	0.00138		300	49.8708
59.9	0.013379	590	0.0013882		294.746	49
60	0.013308	591	0.0013965		290	48.0848
60.1	0.013238	592	0.0014051		289.57	48
60.2	0.013166	593	0.001414		285.24	47
60.3	0.013096	594	0.0014231		281.754	46
60.4	0.013026	595	0.0014324		280	45.342
60.5	0.012956	596	0.001442		279.095	45
60.6	0.012886	597	0.0014519		277.253	44
60.7	0.012816	598	0.001462		276.238	43
60.8	0.012746	599	0.0014724		276.049	42
60.9	0.012677	600	0.0014831		276.693	41
61	0.012608	601	0.001494		278.181	40
61.1	0.012538	602	0.0015052		280	39.2248
61.2	0.012468	603	0.0015167		280.531	39
61.3	0.012399	604	0.0015285		283.759	38
61.4	0.01233	605	0.0015406		287.908	37
61.5	0.012262	606	0.0015529		290	36.5857
61.6	0.012193	607	0.0015656		293.023	36
61.7	0.012125	608	0.0015785		299.166	35
61.8	0.012056	609	0.0015917		300	34.8817
61.9	0.011988	610	0.0016052		306.424	34
62	0.01192	611	0.0016191		310	33.5687
62.1	0.011852	612	0.0016332		314.904	33
62.2	0.011784	613	0.0016475		320	32.4713
62.3	0.011716	614	0.0016622		324.752	32
62.4	0.011649	615	0.0016772		330	31.5272
62.5	0.011581	616	0.0016924		336.151	31
62.6	0.011514	617	0.0017079		340	30.6961
62.7	0.011447	618	0.0017236		349.308	30
62.8	0.011381	619	0.0017397		350	29.9518
62.9	0.011314	620	0.0017559		360	29.2835
63	0.011248	621	0.0017724		364.468	29
63.1	0.011182	622	0.0017892		370	28.6689
63.2	0.011115	623	0.0018062		380	28.0993
63.3	0.011049	624	0.0018234		381.798	28
63.4	0.010983	625	0.0018408		390	27.569
63.5	0.010918	626	0.0018584		400	27.0667
63.6	0.010852	627	0.0018762		401.349	27
63.7	0.010787	628	0.0018941		410	26.5892
63.8	0.010722	629	0.0019123		420	26.1296
63.9	0.010657	630	0.0019305		422.844	26
64	0.010593	631	0.0019489		430	25.6844
64.1	0.010528	632	0.0019674		440	25.251
64.2	0.010463	633	0.001986		445.852	25
64.3	0.010399	634	0.0020046		450	24.8266
64.4	0.010335	635	0.0020234		460	24.4102
64.5	0.010271	636	0.0020421		470	24.0034
64.6	0.010208	637	0.0020609		470.084	24
64.7	0.010145	638	0.0020797		480	23.6019
64.8	0.010082	639	0.0020985		490	23.2125
64.9	0.010019	640	0.0021172		495.578	23
65	0.0099557	641	0.0021359		500	22.8335
65.1	0.0098931	642	0.0021545		510	22.4663
65.2	0.0098308	643	0.0021729		520	22.1166
65.3	0.0097686	644	0.0021913		523.438	22
65.4	0.0097066	645	0.0022095		530	21.7783
65.5	0.0096448	646	0.0022275		540	21.4525
65.6	0.0095832	647	0.0022453		550	21.1364
65.7	0.0095218	648	0.0022629		554.218	21
65.8	0.0094606	649	0.0022803		560	20.8123
65.9	0.0093995	650	0.0022973		570	20.4638
66	0.0093387	651	0.0023141		580	20.0728
66.1	0.0092781	652	0.0023306		581.531	20
66.2	0.0092173	653	0.0023467		590	19.5999
66.3	0.0091572	654	0.0023624		600	19.0413
66.4	0.0090972	655	0.0023778		600.606	19
66.5	0.0090374	656	0.0023927		610	18.3743
66.6	0.0089778	657	0.0024072		614.996	18
66.7	0.0089184	658	0.0024213		620	17.6349
66.8	0.0088592	659	0.0024348		628.219	17
66.9	0.0088002	660	0.0024479		630	16.866
67	0.0087414	661	0.0024604		640	16.1181
67.1	0.0086829	662	0.0024724		641.741	16
67.2	0.0086246	663	0.0024838		650	15.4461
67.3	0.0085664	664	0.0024946		658.469	15
67.4	0.0085084	665	0.0025048		0.015	239
67.5	0.0084506	666	0.0025144		663.374	18
67.6	0.0083931	667	0.0025233		670	17.709
67.7	0.0083357	668	0.0025316		680	17.5039
67.8	0.0082786	669	0.0025392		690	17.5476
67.9	0.0082217	670	0.0025461		700	17.8492
68	0.0081645	671	0.0025523		702.76	18
68.1	0.008108	672	0.0025578		710	18.3971
68.2	0.0080517	673	0.0025626		717.655	19
68.3	0.0079956	674	0.0025666		720	19.1915
68.4	0.0079397	675	0.0025699		728.141	20
68.5	0.007884	676	0.0025724		730	20.1967
68.6	0.0078285	677	0.0025742		737.043	21
68.7	0.0077732	678	0.0025752		740	21.3651
68.8	0.0077181	679	0.0025754		745.273	22
68.9	0.0076628	680	0.0025748		750	22.6206
69	0.0076082	681	0.0025735		753.246	23
69.1	0.0075537	682	0.0025714		760	23.8579
69.2	0.0074995	683	0.0025685		761.372	24
69.3	0.0074454	684	0.0025649		770	24.9603
69.4	0.0073915	685	0.0025605		770.481	25
69.5	0.007338	686	0.0025553		780	25.8325
69.6	0.0072845	687	0.0025494		782.898	26
69.7	0.0072312	688	0.0025427		790	26.4283
69.8	0.0071782	689	0.0025353		800	26.756
69.9	0.0071253	690	0.0025271		810	26.8668
70	0.0070723	691	0.0025182		820	26.8275
70.1	0.0070199	692	0.0025086		830	26.6999
70.2	0.0069677	693	0.0024983		840	26.5335
70.3	0.0069156	694	0.0024873		850	26.3653
70.4	0.0068639	695	0.0024757		860	26.2229
70.5	0.0068122	696	0.0024634		870	26.1275
70.6	0.0067608	697	0.0024504		880	26.0963
70.7	0.0067095	698	0.0024369		890	26.1438
70.8	0.0066586	699	0.0024227		900	26.2836
70.9	0.0066078	700	0.002408		910	26.5291
71	0.0065571	701	0.0023927		920	26.8942
71.1	0.0065067	702	0.0023769		922.17	27
71.2	0.0064565	703	0.0023605		930	27.3977
71.3	0.0064065	704	0.0023437		939.18	28
71.4	0.0063566	705	0.0023264		940	28.057
71.5	0.0063069	706	0.0023087		950	28.9042
71.6	0.0062576	707	0.0022905		950.962	29
71.7	0.0062083	708	0.0022719		960	29.9771
71.8	0.0061593	709	0.002253		960.187	30
71.9	0.0061104	710	0.0022337		967.662	31
72	0.0060618	711	0.0022141		970	31.3487
72.1	0.0060133	712	0.0021942		973.982	32
72.2	0.0059651	713	0.0021741		979.375	33
72.3	0.0059167	714	0.0021536		980	33.1299
72.4	0.0058688	715	0.002133		983.943	34
72.5	0.0058211	716	0.0021122		987.847	35
72.6	0.0057737	717	0.0020912		990	35.6448
72.7	0.0057265	718	0.0020701		991.152	36
72.8	0.005679	719	0.0020488		993.899	37
72.9	0.0056321	720	0.0020275		996.125	38
73	0.0055855	721	0.0020061		997.856	39
73.1	0.0055391	722	0.0019846		999.11	40
73.2	0.0054928	723	0.0019631		999.904	41
73.3	0.0054468	724	0.0019417		1000	41.2796
73.4	0.0054009	725	0.0019202		1000.25	42
73.5	0.0053552	726	0.0018988		1000.15	43
73.6	0.0053098	727	0.0018775		1000	43.2715
73.7	0.0052645	728	0.0018562		999.605	44
73.8	0.0052194	729	0.0018351		998.623	45
73.9	0.0051745	730	0.0018141		997.2	46
74	0.0051298	731	0.0017933		995.33	47
74.1	0.0050853	732	0.0017726		993.008	48
74.2	0.0050411	733	0.0017521		990.226	49
74.3	0.0049969	734	0.0017318		990	49.0711
74.4	0.004953	735	0.0017118		986.967	50
74.5	0.0049094	736	0.0016919		983.221	51
74.6	0.0048658	737	0.0016723		980	51.7642
74.7	0.0048225	738	0.001653		978.948	52
74.8	0.0047795	739	0.001634		974.062	53
74.9	0.0047365	740	0.0016152		970	53.753
75	0.0046938	741	0.0015968		968.546	54
75.1	0.0046513	742	0.0015786		962.212	55
75.2	0.004609	743	0.0015608		960	55.3259
75.3	0.004567	744	0.0015433		954.843	56
75.4	0.004525	745	0.0015262		950	56.5942
75.5	0.0044833	746	0.0015093		946.141	57
75.6	0.0044419	747	0.0014929		940	57.6162
75.7	0.0044005	748	0.0014768		935.355	58
75.8	0.0043591	749	0.0014611		930	58.4283
75.9	0.0043182	750	0.0014457		920.871	59
76	0.0042775	751	0.0014307		920	59.0535
76.1	0.0042371	752	0.0014161		910	59.5149
76.2	0.0041968	753	0.0014018		900	59.8252
76.3	0.0041569	754	0.001388		890.111	60
76.4	0.0041166	755	0.0013745		890	60.002
76.5	0.0040769	756	0.0013614		880	60.0631
76.6	0.0040376	757	0.0013486		870	60.0229
76.7	0.0039984	758	0.0013363		868.124	60
76.8	0.0039595	759	0.0013243		860	59.902
76.9	0.0039207	760	0.0013127		850	59.722
77	0.0038821	761	0.0013015		840	59.5094
77.1	0.0038438	762	0.0012907		830	59.2991
77.2	0.0038056	763	0.0012802		820	59.1378
77.3	0.0037678	764	0.0012701		810	59.0881
77.4	0.0037296	765	0.0012604		800	59.2282
77.5	0.0036922	766	0.001251		790	59.6423
77.6	0.003655	767	0.001242		785.355	60
77.7	0.003618	768	0.0012333		780	60.4024
77.8	0.0035812	769	0.001225		774.833	61
77.9	0.0035445	770	0.001217		770	61.5355
78	0.0035083	771	0.0012093		766.953	62
78.1	0.0034721	772	0.001202		760	62.9969
78.2	0.0034362	773	0.0011949		759.983	63
78.3	0.0034005	774	0.0011882		754.238	64
78.4	0.0033651	775	0.0011818		750	64.6854
78.5	0.0033299	776	0.0011758		748.312	65
78.6	0.0032949	777	0.00117		742.65	66
78.7	0.0032601	778	0.0011644		740	66.4409
78.8	0.0032256	779	0.0011592		736.811	67
78.9	0.0031913	780	0.0011543		730.678	68
79	0.0031573	781	0.0011496		730	68.1063
79.1	0.0031234	782	0.0011452		724.024	69
79.2	0.0030899	783	0.001141		720	69.5626
79.3	0.0030565	784	0.0011371		716.314	70
79.4	0.0030235	785	0.0011334		710	70.7143
79.5	0.0029905	786	0.0011299		706.5	71
79.6	0.002958	787	0.0011267		700	71.5181
79.7	0.0029251	788	0.0011237		690	71.9479
79.8	0.0028931	789	0.0011209		681.637	72
79.9	0.0028612	790	0.0011183		680	72.0106
80	0.0028296	791	0.0011159		679.645	72
80.1	0.0027982	792	0.0011137		670	71.7179
80.2	0.0027671	793	0.0011117		660	71.0811
80.3	0.0027363	794	0.0011099		659.103	71
80.4	0.0027052	795	0.0011082		650	70.1485
80.5	0.0026749	796	0.0011067		648.681	70
80.6	0.0026448	797	0.0011053		640.196	69
80.7	0.002615	798	0.0011042		640	68.976
80.8	0.0025854	799	0.0011031		632.485	68
80.9	0.0025561	800	0.0011022		630	67.6583
81	0.002527	801	0.0011015		625.042	67
81.1	0.0024982	802	0.0011008		620	66.2902
81.2	0.0024698	803	0.0011003		617.701	66
81.3	0.0024415	804	0.0011		610.164	65
81.4	0.0024135	805	0.0010997		610	64.9774
81.5	0.0023853	806	0.0010995		601.591	64
81.6	0.0023579	807	0.0010995		600	63.8069
81.7	0.0023307	808	0.0010995		591.865	63
81.8	0.002303	809	0.0010997		590	62.8087
81.9	0.0022765	810	0.0010999		580.271	62
82	0.0022501	811	0.0011002		580	61.9769
82.1	0.0022241	812	0.0011006		570	61.281
82.2	0.0021984	813	0.0011011		565.385	61
82.3	0.0021728	814	0.0011017		560	60.6675
82.4	0.0021477	815	0.0011023		550	60.0937
82.5	0.0021222	816	0.001103		548.317	60
82.6	0.0020976	817	0.0011037		540	59.5307
82.7	0.0020733	818	0.0011045		530.806	59
82.8	0.0020492	819	0.0011054		530	58.9526
82.9	0.0020255	820	0.0011063		520	58.3531
83	0.002002	821	0.0011073		514.327	58
83.1	0.0019787	822	0.0011083		510	57.7243
83.2	0.0019558	823	0.0011093		500	57.0671
83.3	0.0019332	824	0.0011104		498.993	57
83.4	0.0019104	825	0.0011115		490	56.3824
83.5	0.0018884	826	0.0011127		484.533	56
83.6	0.0018667	827	0.0011138		480	55.6706
83.7	0.0018451	828	0.001115		470.864	55
83.8	0.001824	829	0.0011163		470	54.9336
83.9	0.0018032	830	0.0011175		460	54.1682
84	0.0017825	831	0.0011188		457.798	54
84.1	0.0017623	832	0.00112		450	53.3714
84.2	0.0017419	833	0.0011213		445.385	53
84.3	0.0017222	834	0.0011226		440	52.5379
84.4	0.0017028	835	0.0011239		433.715	52
84.5	0.0016838	836	0.0011252		430	51.6565
84.6	0.0016651	837	0.0011265		422.885	51
84.7	0.0016465	838	0.0011279		420	50.7081
84.8	0.0016284	839	0.0011292		412.998	50
84.9	0.0016101	840	0.0011305		410	49.6608
85	0.0015926	841	0.0011318		404.171	49
85.1	0.0015753	842	0.0011331		400	48.4579
85.2	0.0015584	843	0.0011343		396.494	48
85.3	0.0015418	844	0.0011356		390.018	47
85.4	0.0015255	845	0.0011369		390	46.9966
85.5	0.0015094	846	0.0011381		384.735	46
85.6	0.0014937	847	0.0011393		380.714	45
85.7	0.0014783	848	0.0011405		380	44.7446
85.8	0.0014629	849	0.0011417		377.923	44
85.9	0.001448	850	0.0011428		376.382	43
86	0.0014336	851	0.0011439		376.095	42
86.1	0.0014194	852	0.001145		377.073	41
86.2	0.0014056	853	0.0011461		379.331	40
86.3	0.0013921	854	0.0011471		380	39.811
86.4	0.0013787	855	0.0011481		382.881	39
86.5	0.0013658	856	0.0011491		387.773	38
86.6	0.0013532	857	0.00115		390	37.6413
86.7	0.001341	858	0.0011509		394.008	37
86.8	0.001329	859	0.0011518		400	36.2138
86.9	0.0013172	860	0.0011526		401.637	36
87	0.0013058	861	0.0011533		410	35.0723
87.1	0.0012948	862	0.0011541		410.654	35
87.2	0.001284	863	0.0011547		420	34.0983
87.3	0.0012736	864	0.0011554		421.02	34
87.4	0.0012635	865	0.001156		430	33.2295
87.5	0.0012536	866	0.0011565		432.676	33
87.6	0.001244	867	0.001157		440	32.4318
87.7	0.0012348	868	0.0011574		445.573	32
87.8	0.0012259	869	0.0011578		450	31.6856
87.9	0.0012173	870	0.0011581		459.691	31
88	0.001209	871	0.0011583		460	30.9797
88.1	0.001201	872	0.0011585		470	30.3187
88.2	0.0011933	873	0.0011587		474.869	30
88.3	0.001186	874	0.0011588		480	29.6856
88.4	0.0011788	875	0.0011588		490	29.0819
88.5	0.001172	876	0.0011587		491.369	29
88.6	0.0011656	877	0.0011586		500	28.5118
88.7	0.0011594	878	0.0011585		509.385	28
88.8	0.0011535	879	0.0011582		510	27.9681
88.9	0.0011479	880	0.0011579		520	27.4584
89	0.0011427	881	0.0011576		529.453	27
89.1	0.0011377	882	0.0011571		530	26.9745
89.2	0.001133	883	0.0011566		540	26.5166
89.3	0.0011287	884	0.001156		550	26.0724
89.4	0.0011246	885	0.0011554		551.58	26
89.5	0.0011208	886	0.0011546		560	25.6265
89.6	0.0011173	887	0.0011539		570	25.1543
89.7	0.001114	888	0.001153		572.83	25
89.8	0.0011111	889	0.001152		580	24.6223
89.9	0.0011084	890	0.001151		590	24.0004
90	0.0011061	891	0.0011499		590.005	24
90.1	0.001104	892	0.0011488		600	23.2609
90.2	0.0011023	893	0.0011475		602.946	23
90.3	0.0011008	894	0.0011462		610	22.4075
90.4	0.0010996	895	0.0011448		614.21	22
90.5	0.0010986	896	0.0011433		620	21.471
90.6	0.001098	897	0.0011417		624.75	21
90.7	0.0010976	898	0.0011401		630	20.5088
90.8	0.0010975	899	0.0011384		635.415	20
90.9	0.0010977	900	0.0011366		640	19.591
91	0.0010981	901	0.0011347		647.274	19
91.1	0.0010989	902	0.0011327		650	18.7863
91.2	0.0010998	903	0.0011307		660	18.1469
91.3	0.0011011	904	0.0011286		663.374	18
91.4	0.0011026	905	0.0011264		0.02	203
91.5	0.0011043	906	0.0011241		658.096	21
91.6	0.0011064	907	0.0011217		660	20.8606
91.7	0.0011087	908	0.0011193		670	20.349
91.8	0.0011112	909	0.0011168		680	20.1143
91.9	0.001114	910	0.0011142		690	20.1642
92	0.0011171	911	0.0011115		700	20.5095
92.1	0.0011204	912	0.0011087		707.606	21
92.2	0.0011239	913	0.0011059		710	21.1588
92.3	0.0011277	914	0.0011029		718.999	22
92.4	0.0011317	915	0.0010999		720	22.0994
92.5	0.001136	916	0.0010968		727.596	23
92.6	0.0011404	917	0.0010937		730	23.3103
92.7	0.0011452	918	0.0010904		735.044	24
92.8	0.0011501	919	0.0010871		740	24.7502
92.9	0.0011553	920	0.0010837		741.721	25
93	0.0011607	921	0.0010802		748.048	26
93.1	0.0011663	922	0.0010767		750	26.3399
93.2	0.0011717	923	0.001073		754.349	27
93.3	0.0011778	924	0.0010693		760	27.9597
93.4	0.0011842	925	0.0010655		760.297	28
93.5	0.0011906	926	0.0010617		767.122	29
93.6	0.0011973	927	0.0010577		770	29.4696
93.7	0.0012042	928	0.0010537		774.489	30
93.8	0.0012113	929	0.0010497		780	30.7177
93.9	0.0012186	930	0.0010455		783.357	31
94	0.0012257	931	0.0010413		790	31.6082
94.1	0.0012334	932	0.001037		797.929	32
94.2	0.0012412	933	0.0010326		800	32.1106
94.3	0.0012493	934	0.0010282		810	32.2882
94.4	0.0012572	935	0.0010237		820	32.2253
94.5	0.0012657	936	0.0010191		830	32.0208
94.6	0.0012743	937	0.0010145		830.773	32
94.7	0.0012826	938	0.0010098		840	31.7675
94.8	0.0012916	939	0.001005		850	31.5126
94.9	0.0013007	940	0.0010002		860	31.2969
95	0.00131	941	0.00099528		870	31.1525
95.1	0.0013195	942	0.00099033		880	31.1051
95.2	0.0013287	943	0.00098532		890	31.1771
95.3	0.0013384	944	0.00098025		900	31.389
95.4	0.0013483	945	0.00097512		910	31.7609
95.5	0.0013583	946	0.00096994		914.382	32
95.6	0.0013685	947	0.0009647		920	32.3321
95.7	0.0013788	948	0.00095941		928.38	33
95.8	0.0013893	949	0.00095407		930	33.1429
95.9	0.0013998	950	0.00094867		937.721	34
96	0.0014105	951	0.00094323		940	34.2869
96.1	0.0014212	952	0.00093773		944.741	35
96.2	0.0014321	953	0.00093219		950	35.9236
96.3	0.0014431	954	0.00092661		950.38	36
96.4	0.0014543	955	0.00092097		954.624	37
96.5	0.0014655	956	0.0009153		958.063	38
96.6	0.0014768	957	0.00090958		960	38.7212
96.7	0.0014882	958	0.00090382		960.684	39
96.8	0.0014997	959	0.00089802		962.481	40
96.9	0.0015113	960	0.00089218		963.617	41
97	0.001523	961	0.00088631		964.109	42
97.1	0.0015347	962	0.0008804		963.965	43
97.2	0.0015465	963	0.00087446		963.19	44
97.3	0.0015584	964	0.00086849		961.783	45
97.4	0.0015699	965	0.00086248		960	45.8758
97.5	0.0015819	966	0.00085645		959.724	46
97.6	0.0015941	967	0.00085039		956.835	47
97.7	0.0016062	968	0.0008443		953.247	48
97.8	0.0016183	969	0.00083818		950	48.7598
97.9	0.0016305	970	0.00083204		948.829	49
98	0.0016428	971	0.00082588		943.227	50
98.1	0.001655	972	0.0008197		940	50.5089
98.2	0.0016674	973	0.0008135		936.284	51
98.3	0.0016798	974	0.00080728		930	51.7501
98.4	0.0016921	975	0.00080105		927.373	52
98.5	0.0017045	976	0.0007948		920	52.6482
98.6	0.0017169	977	0.00078853		914.627	53
98.7	0.0017293	978	0.00078226		910	53.2861
98.8	0.0017417	979	0.00077597		900	53.7074
98.9	0.0017541	980	0.00076968		890	53.9474
99	0.0017665	981	0.00076337		883.552	54
99.1	0.0017789	982	0.00075706		880	54.0283
99.2	0.0017914	983	0.00075074		874.606	54
99.3	0.0018037	984	0.00074442		870	53.9753
99.4	0.001816	985	0.0007381		860	53.8116
99.5	0.0018283	986	0.00073178		850	53.5673
99.6	0.0018406	987	0.00072546		840	53.2787
99.7	0.0018529	988	0.00071914		830.243	53
99.8	0.0018652	989	0.00071282		830	52.9928
99.9	0.0018773	990	0.0007065		820	52.7665
100	0.0018894	991	0.0007002		810	52.6968
100.1	0.0019015	992	0.00069389		800	52.8934
100.2	0.0019135	993	0.0006876		798.197	53
100.3	0.0019256	994	0.00068132		790	53.4591
100.4	0.0019375	995	0.00067504		784.814	54
100.5	0.0019493	996	0.00066878		780	54.4717
100.6	0.0019611	997	0.00066254		776.542	55
100.7	0.0019727	998	0.0006563		770	55.9261
100.8	0.0019843	999	0.00065008		769.625	56
100.9	0.001996	1000	0.00064388		764.265	57
101	0.0020074	1001	0.0006377		760	57.7345
101.1	0.0020188	1002	0.00063153		758.785	58
101.2	0.00203	1003	0.00062539		753.947	59
101.3	0.0020412	1004	0.00061927		750	59.754
101.4	0.0020522	1005	0.00061317		748.894	60
101.5	0.0020633	1006	0.00060709		744.157	61
101.6	0.0020741	1007	0.00060103		740	61.8098
101.7	0.0020848	1008	0.00059501		739.083	62
101.8	0.0020955	1009	0.000589		734.034	63
101.9	0.0021059	1010	0.00058303		730	63.7399
102	0.0021163	1011	0.00057708		728.53	64
102.1	0.0021266	1012	0.00057117		722.593	65
102.2	0.0021368	1013	0.00056528		720	65.4124
102.3	0.0021468	1014	0.00055942		715.687	66
102.4	0.0021566	1015	0.0005536		710	66.7346
102.5	0.0021663	1016	0.00054781		707.182	67
102.6	0.0021759	1017	0.00054205		700	67.6573
102.7	0.0021853	1018	0.00053632		693.099	68
102.8	0.0021946	1019	0.00053063		690	68.1543
102.9	0.0022038	1020	0.00052498		680	68.2281
103	0.0022128	1021	0.00051936		673.367	68
103.1	0.0022216	1022	0.00051378		670	67.8857
103.2	0.0022302	1023	0.00050824		660	67.1577
103.3	0.0022387	1024	0.00050274		658.482	67
103.4	0.002247	1025	0.00049727		650	66.085
103.5	0.0022551	1026	0.00049185		649.339	66
103.6	0.0022631	1027	0.00048646		641.839	65
103.7	0.002271	1028	0.00048112		640	64.7423
103.8	0.0022786	1029	0.00047582		634.962	64
103.9	0.0022861	1030	0.00047056		630	63.2203
104	0.0022933	1031	0.00046534		628.536	63
104.1	0.0023004	1032	0.00046017		622.185	62
104.2	0.0023073	1033	0.00045503		620	61.6363
104.3	0.002314	1034	0.00044995		615.694	61
104.4	0.0023205	1035	0.0004449		610	60.1017
104.5	0.0023268	1036	0.0004399		609.232	60
104.6	0.0023331	1037	0.00043495		601.989	59
104.7	0.002339	1038	0.00043004		600	58.7096
104.8	0.0023447	1039	0.00042518		593.992	58
104.9	0.0023502	1040	0.00042036		590	57.5033
105	0.0023556	1041	0.00041559		584.959	57
105.1	0.0023607	1042	0.00041086		580	56.4813
105.2	0.0023656	1043	0.00040618		574.398	56
105.3	0.0023703	1044	0.00040155		570	55.6044
105.4	0.0023744	1045	0.00039697		562.231	55
105.5	0.0023788	1046	0.00039243		560	54.818
105.6	0.0023829	1047	0.00038794		550	54.0684
105.7	0.0023868	1048	0.00038349		549.058	54
105.8	0.0023905	1049	0.0003791		540	53.3075
105.9	0.0023939	1050	0.00037475		536.014	53
106	0.0023972	1051	0.00037045		530	52.5059
106.1	0.0024004	1052	0.0003662		523.982	52
106.2	0.0024032	1053	0.00036199		520	51.6384
106.3	0.0024058	1054	0.00035784		513.129	51
106.4	0.0024082	1055	0.00035373		510	50.681
106.5	0.0024104	1056	0.00034967		503.426	50
106.6	0.0024124	1057	0.00034565		500	49.6027
106.7	0.0024141	1058	0.00034169		494.836	49
106.8	0.0024152	1059	0.00033777		490	48.3523
106.9	0.0024166	1060	0.0003339		487.359	48
107	0.0024177	1061	0.00033008		481.003	47
107.1	0.0024186	1062	0.0003263		480	46.8065
107.2	0.0024193	1063	0.00032258		475.744	46
107.3	0.0024198	1064	0.0003189		471.713	45
107.4	0.00242	1065	0.00031526		470	44.3862
107.5	0.0024201	1066	0.00031167		468.89	44
107.6	0.0024199	1067	0.00030813		467.297	43
107.7	0.0024195	1068	0.00030464		467.001	42
107.8	0.0024189	1069	0.00030119		468.011	41
107.9	0.0024181	1070	0.00029779		470	40.1472
108	0.002417	1071	0.00029443		470.333	40
108.1	0.0024158	1072	0.00029112		473.886	39
108.2	0.0024143	1073	0.00028786		478.789	38
108.3	0.0024127	1074	0.00028464		480	37.8047
108.4	0.0024108	1075	0.00028146		484.92	37
108.5	0.0024087	1076	0.00027833		490	36.3191
108.6	0.0024064	1077	0.00027524		492.371	36
108.7	0.002404	1078	0.0002722		500	35.1287
108.8	0.0024013	1079	0.0002692		501.135	35
108.9	0.0023983	1080	0.00026625		510	34.1239
109	0.0023952	1081	0.00026333		511.276	34
109.1	0.0023919	1082	0.00026046		520	33.2462
109.2	0.0023885	1083	0.00025763		522.923	33
109.3	0.0023848	1084	0.00025485		530	32.4607
109.4	0.0023809	1085	0.0002521		536.21	32
109.5	0.0023769	1086	0.0002494		540	31.742
109.6	0.0023726	1087	0.00024673		550	31.0689
109.7	0.0023682	1088	0.00024411		550.991	31
109.8	0.0023636	1089	0.00024153		560	30.4186
109.9	0.0023588	1090	0.00023898		566.02	30
110	0.0023539	1091	0.00023648		570	29.7416
110.1	0.0023487	1092	0.00023401		579.969	29
110.2	0.0023434	1093	0.00023158		580	28.9979
110.3	0.0023379	1094	0.00022919		590	28.1506
110.4	0.0023323	1095	0.00022684		591.438	28
110.5	0.0023264	1096	0.00022453		600	27.1705
110.6	0.0023204	1097	0.00022225		601.44	27
110.7	0.0023143	1098	0.00022001		610	26.0662
110.8	0.002308	1099	0.0002178		610.516	26
110.9	0.0023015	1100	0.00021563		618.938	25
111	0.0022949	1101	0.0002135		620	24.883
111.1	0.0022882	1102	0.0002114		627.265	24
111.2	0.0022813	1103	0.00020933		630	23.6932
111.3	0.0022743	1104	0.0002073		636.047	23
111.4	0.0022671	1105	0.0002053		640	22.5791
111.5	0.0022597	1106	0.00020333		645.865	22
111.6	0.0022523	1107	0.0002014		650	21.6152
111.7	0.0022447	1108	0.00019949		658.096	21
111.8	0.002237	1109	0.00019762		0.025	137
111.9	0.0022292	1110	0.00019578		665.454	23
112	0.0022213	1111	0.00019398		670	22.7344
112.1	0.0022133	1112	0.0001922		680	22.4588
112.2	0.0022051	1113	0.00019045		690	22.5175
112.3	0.0021968	1114	0.00018873		700	22.9229
112.4	0.0021884	1115	0.00018704		701.061	23
112.5	0.0021799	1116	0.00018538		710	23.6779
112.6	0.0021714	1117	0.00018374		713.047	24
112.7	0.0021627	1118	0.00018214		720	24.7915
112.8	0.0021536	1119	0.00018056		721.549	25
112.9	0.0021447	1120	0.000179		728.397	26
113	0.0021359	1121	0.00017748		730	26.2565
113.1	0.0021268	1122	0.00017598		734.455	27
113.2	0.0021177	1123	0.0001745		739.767	28
113.3	0.0021086	1124	0.00017306		740	28.0476
113.4	0.0020994	1125	0.00017163		744.955	29
113.5	0.0020902	1126	0.00017023		749.512	30
113.6	0.0020809	1127	0.00016885		750	30.1177
113.7	0.0020715	1128	0.0001675		754.278	31
113.8	0.0020621	1129	0.00016617		758.53	32
113.9	0.0020525	1130	0.00016486		760	32.3885
114	0.002043	1131	0.00016358		762.961	33
114.1	0.0020334	1132	0.00016232		767.213	34
114.2	0.0020238	1133	0.00016108		770	34.7587
114.3	0.0020142	1134	0.00015986		771.25	35
114.4	0.0020045	1135	0.00015866		775.745	36
114.5	0.0019949	1136	0.00015748		779.484	37
114.6	0.0019851	1137	0.00015632		780	37.1675
114.7	0.0019753	1138	0.00015518		784.086	38
114.8	0.0019656	1139	0.00015406		787.917	39
114.9	0.0019558	1140	0.00015296		790	39.7479
115	0.0019461	1141	0.00015187		791.344	40
115.1	0.0019363	1142	0.00015081		794.746	41
115.2	0.0019266	1143	0.00014976		796.218	42
115.3	0.0019167	1144	0.00014873		795.786	43
115.4	0.001907	1145	0.00014772		793.465	44
115.5	0.0018972	1146	0.00014673		790	44.8242
115.6	0.0018875	1147	0.00014575		789.615	45
115.7	0.0018778	1148	0.00014479		786.465	46
115.8	0.0018681	1149	0.00014384		782.328	47
115.9	0.0018584	1150	0.00014291		780	47.4581
116	0.0018487	1151	0.00014199		778.271	48
116.1	0.0018391	1152	0.00014109		774.484	49
116.2	0.0018295	1153	0.00014021		770.053	50
116.3	0.00182	1154	0.00013933		770	50.0107
116.4	0.0018105	1155	0.00013848		766.538	51
116.5	0.0018011	1156	0.00013763		762.572	52
116.6	0.0017917	1157	0.0001368		760	52.5858
116.7	0.0017823	1158	0.00013598		758.585	53
116.8	0.001773	1159	0.00013518		754.856	54
116.9	0.0017637	1160	0.00013439		750.722	55
117	0.0017546	1161	0.00013361		750	55.1643
117.1	0.0017455	1162	0.00013284		746.869	56
117.2	0.0017364	1163	0.00013208		742.771	57
117.3	0.0017274	1164	0.00013134		740	57.6275
117.4	0.0017184	1165	0.00013061		738.467	58
117.5	0.0017096	1166	0.00012989		734.092	59
117.6	0.0017009	1167	0.00012917		730	59.8595
117.7	0.0016922	1168	0.00012847		729.312	60
117.8	0.0016836	1169	0.00012778		724.187	61
117.9	0.0016751	1170	0.0001271		720	61.7559
118	0.0016667	1171	0.00012643		718.434	62
118.1	0.0016584	1172	0.00012577		711.7	63
118.2	0.00165	1173	0.00012512		710	63.241
118.3	0.0016419	1174	0.00012448		702.699	64
118.4	0.0016339	1175	0.00012385		700	64.2713
118.5	0.0016259	1176	0.00012323		690	64.8267
118.6	0.0016181	1177	0.00012261		680	64.9071
118.7	0.0016103	1178	0.000122		670	64.5296
118.8	0.0016027	1179	0.00012141		663.449	64
118.9	0.0015951	1180	0.00012082		660	63.7154
119	0.0015876	1181	0.00012023		653.925	63
119.1	0.0015803	1182	0.00011966		650	62.5163
119.2	0.0015731	1183	0.00011909		646.457	62
119.3	0.001566	1184	0.00011853		640.01	61
119.4	0.001559	1185	0.00011798		640	60.9984
119.5	0.0015521	1186	0.00011743		634.053	60
119.6	0.0015454	1187	0.00011689		630	59.2648
119.7	0.0015388	1188	0.00011636		628.463	59
119.8	0.0015322	1189	0.00011584		622.959	58
119.9	0.0015258	1190	0.00011532		620	57.4227
120	0.0015195	1191	0.0001148		617.54	57
120.1	0.0015133	1192	0.0001143		612.085	56
120.2	0.0015073	1193	0.0001138		610	55.5897
120.3	0.0015014	1194	0.0001133		606.392	55
120.4	0.0014956	1195	0.00011281		600.747	54
120.5	0.0014899	1196	0.00011233		600	53.8581
120.6	0.0014844	1197	0.00011185		594.348	53
120.7	0.001479	1198	0.00011138		590	52.2755
120.8	0.0014737	1199	0.00011091		587.914	52
120.9	0.0014685	1200	0.00011044		580.994	51
121	0.0014635	1201	0.00010999		580	50.8413
121.1	0.0014586	1202	0.00010953		573.484	50
121.2	0.0014538	1203	0.00010908		570	49.4923
121.3	0.001449	1204	0.00010864		566.029	49
121.4	0.0014445	1205	0.0001082		560	48.1404
121.5	0.0014401	1206	0.00010776		558.913	48
121.6	0.0014358	1207	0.00010733		552.312	47
121.7	0.0014317	1208	0.00010691		550	46.569
121.8	0.0014277	1209	0.00010648		546.792	46
121.9	0.0014237	1210	0.00010606		542.469	45
122	0.00142	1211	0.00010565		540	44.1739
122.1	0.0014163	1212	0.00010524		539.469	44
122.2	0.0014128	1213	0.00010483		537.775	43
122.3	0.0014094	1214	0.00010442		537.46	42
122.4	0.0014061	1215	0.00010402		538.534	41
122.5	0.0014029	1216	0.00010363		540	40.4081
122.6	0.0013999	1217	0.00010323		540.988	40
122.7	0.0013969	1218	0.00010284		544.799	39
122.8	0.0013941	1219	0.00010245		550	38.0109
122.9	0.0013914	1220	0.00010207		550.054	38
123	0.0013888	1221	0.00010169		556.379	37
123.1	0.0013863	1222	0.00010131		560	36.5304
123.2	0.0013839	1223	0.00010093		563.702	36
123.3	0.0013816	1224	0.00010056		570	35.2359
123.4	0.0013795	1225	0.00010019		571.655	35
123.5	0.0013775	1226	9.9822e-05		579.766	34
123.6	0.0013755	1227	9.9457e-05		580	33.9744
123.7	0.0013737	1228	9.9094e-05		587.234	33
123.8	0.001372	1229	9.8735e-05		590	32.6689
123.9	0.0013704	1230	9.8377e-05		594.446	32
124	0.0013688	1231	9.8022e-05		600	31.2559
124.1	0.0013674	1232	9.7669e-05		601.536	31
124.2	0.0013661	1233	9.7319e-05		608.197	30
124.3	0.0013649	1234	9.6971e-05		610	29.754
124.4	0.0013637	1235	9.6625e-05		614.633	29
124.5	0.0013627	1236	9.6281e-05		620	28.2172
124.6	0.0013617	1237	9.5939e-05		621.324	28
124.7	0.0013608	1238	9.56e-05		628.006	27
124.8	0.00136	1239	9.5262e-05		630	26.727
124.9	0.0013593	1240	9.4926e-05		635.117	26
125	0.0013586	1241	9.4592e-05		640	25.3695
125.1	0.0013581	1242	9.426e-05		643.036	25
125.2	0.0013576	1243	9.393e-05		650	24.2189
125.3	0.0013572	1244	9.3601e-05		652.35	24
125.4	0.0013568	1245	9.3275e-05		660	23.3283
125.5	0.0013565	1246	9.295e-05		665.454	23
125.6	0.0013563	1247	9.2627e-05		0.025	33
125.7	0.0013561	1248	9.2305e-05		854.553	39
125.8	0.001356	1249	9.1985e-05		860	38.6646
125.9	0.001356	1250	9.1666e-05		870	38.2504
126	0.001356	1251	9.1349e-05		880	38.1146
126.1	0.001356	1252	9.1034e-05		890	38.321
126.2	0.0013561	1253	9.072e-05		900	38.9285
126.3	0.0013563	1254	9.0408e-05		900.681	39
126.4	0.0013565	1255	9.0097e-05		907.685	40
126.5	0.0013567	1256	8.9787e-05		910	40.521
126.6	0.001357	1257	8.9478e-05		911.48	41
126.7	0.0013573	1258	8.9171e-05		912.821	42
126.8	0.0013576	1259	8.8866e-05		912.428	43
126.9	0.001358	1260	8.8561e-05		910.312	44
127	0.0013583	1261	8.8258e-05		910	44.082
127.1	0.0013588	1262	8.7956e-05		904.964	45
127.2	0.0013592	1263	8.7656e-05		900	45.6279
127.3	0.0013596	1264	8.7356e-05		894.903	46
127.4	0.0013601	1265	8.7058e-05		890	46.2781
127.5	0.0013606	1266	8.6761e-05		880	46.4718
127.6	0.0013611	1267	8.6465e-05		870	46.3443
127.7	0.0013616	1268	8.617e-05		861.134	46
127.8	0.0013621	1269	8.5876e-05		860	45.9435
127.9	0.0013626	1270	8.5583e-05		850	45.2037
128	0.0013631	1271	8.5291e-05		847.649	45
128.1	0.0013636	1272	8.5001e-05		840	44.05
128.2	0.0013641	1273	8.4711e-05		839.588	44
128.3	0.0013646	1274	8.4422e-05		835.005	43
128.4	0.001365	1275	8.4135e-05		834.152	42
128.5	0.0013655	1276	8.3848e-05		837.059	41
128.6	0.0013659	1277	8.3562e-05		840	40.5604
128.7	0.0013663	1278	8.3277e-05		843.654	40
128.8	0.0013667	1279	8.2993e-05		850	39.38
128.9	0.0013671	1280	8.271e-05		854.553	39
129	0.0013674	1281	8.2428e-05		0.03	111
129.1	0.0013678	1282	8.2147e-05		669.98	25
129.2	0.001368	1283	8.1867e-05		670	24.9987
129.3	0.0013683	1284	8.1587e-05		680	24.6788
129.4	0.0013685	1285	8.1309e-05		690	24.7469
129.5	0.0013687	1286	8.1031e-05		695.466	25
129.6	0.0013688	1287	8.0754e-05		700	25.2162
129.7	0.0013689	1288	8.0478e-05		708.895	26
129.8	0.0013689	1289	8.0202e-05		710	26.1038
129.9	0.0013689	1290	7.9928e-05		716.948	27
130	0.0013688	1291	7.9654e-05		720	27.4333
130.1	0.0013687	1292	7.9381e-05		723.428	28
130.2	0.0013685	1293	7.9109e-05		728.849	29
130.3	0.0013683	1294	7.8837e-05		730	29.2335
130.4	0.001368	1295	7.8567e-05		733.673	30
130.5	0.0013676	1296	7.8297e-05		737.907	31
130.6	0.0013672	1297	7.8027e-05		740	31.556
130.7	0.0013667	1298	7.7759e-05		741.801	32
130.8	0.0013661	1299	7.7491e-05		745.412	33
130.9	0.0013655	1300	7.7224e-05		748.532	34
131	0.0013648	1301	7.6957e-05		750	34.5407
131.1	0.001364	1302	7.6692e-05		751.481	35
131.2	0.0013632	1303	7.6426e-05		754.26	36
131.3	0.0013622	1304	7.6162e-05		756.571	37
131.4	0.0013612	1305	7.5898e-05		758.444	38
131.5	0.0013602	1306	7.5635e-05		759.9	39
131.6	0.001359	1307	7.5373e-05		760	39.0937
131.7	0.0013577	1308	7.5111e-05		761.274	40
131.8	0.0013564	1309	7.485e-05		762.163	41
131.9	0.001355	1310	7.4589e-05		762.548	42
132	0.0013535	1311	7.433e-05		762.435	43
132.1	0.0013519	1312	7.407e-05		761.828	44
132.2	0.0013502	1313	7.3812e-05		760.727	45
132.3	0.0013484	1314	7.3554e-05		760	45.4589
132.4	0.0013465	1315	7.3296e-05		759.348	46
132.5	0.0013446	1316	7.304e-05		757.775	47
132.6	0.0013425	1317	7.2783e-05		755.821	48
132.7	0.0013404	1318	7.2528e-05		753.481	49
132.8	0.0013381	1319	7.2273e-05		750.741	50
132.9	0.0013358	1320	7.2019e-05		750	50.2409
133	0.0013333	1321	7.1765e-05		748.037	51
133.1	0.0013308	1322	7.1512e-05		745.126	52
133.2	0.0013282	1323	7.1259e-05		741.854	53
133.3	0.0013254	1324	7.1007e-05		740	53.5182
133.4	0.0013226	1325	7.0755e-05		738.409	54
133.5	0.0013197	1326	7.0504e-05		734.82	55
133.6	0.0013165	1327	7.0254e-05		730.858	56
133.7	0.0013134	1328	7.0004e-05		730	56.2041
133.8	0.0013101	1329	6.9755e-05		726.58	57
133.9	0.0013068	1330	6.9506e-05		721.906	58
134	0.0013034	1331	6.9258e-05		720	58.3842
134.1	0.0012998	1332	6.9011e-05		716.483	59
134.2	0.0012962	1333	6.8764e-05		710.341	60
134.3	0.0012924	1334	6.8517e-05		710	60.0533
134.4	0.0012886	1335	6.8271e-05		701.804	61
134.5	0.0012846	1336	6.8026e-05		700	61.1996
134.6	0.0012806	1337	6.7781e-05		690	61.8142
134.7	0.0012764	1338	6.7537e-05		680	61.9031
134.8	0.0012722	1339	6.7293e-05		670	61.4854
134.9	0.0012678	1340	6.705e-05		664.544	61
135	0.0012634	1341	6.6807e-05		660	60.5834
135.1	0.0012588	1342	6.6565e-05		655.515	60
135.2	0.0012542	1343	6.6323e-05		650	59.2417
135.3	0.0012493	1344	6.6082e-05		648.504	59
135.4	0.0012444	1345	6.5842e-05		642.627	58
135.5	0.0012395	1346	6.5601e-05		640	57.5224
135.6	0.0012344	1347	6.5362e-05		637.229	57
135.7	0.0012293	1348	6.5123e-05		632.281	56
135.8	0.0012241	1349	6.4884e-05		630	55.5033
135.9	0.0012187	1350	6.4646e-05		627.547	55
136	0.0012133	1351	6.4409e-05		623.033	54
136.1	0.0012078	1352	6.4172e-05		620	53.2629
136.2	0.0012022	1353	6.3935e-05		618.76	53
136.3	0.0011965	1354	6.3699e-05		614.405	52
136.4	0.0011907	1355	6.3464e-05		610.53	51
136.5	0.0011848	1356	6.3229e-05		610	50.8489
136.6	0.0011787	1357	6.2995e-05		606.366	50
136.7	0.0011727	1358	6.2761e-05		602.625	49
136.8	0.0011665	1359	6.2527e-05		600	48.1823
136.9	0.0011603	1360	6.2294e-05		599.257	48
137	0.001154	1361	6.2062e-05		595.786	47
137.1	0.0011476	1362	6.183e-05		592.992	46
137.2	0.0011411	1363	6.1599e-05		590.865	45
137.3	0.0011346	1364	6.1368e-05		590	44.4132
137.4	0.001128	1365	6.1137e-05		589.21	44
137.5	0.0011213	1366	6.0908e-05		588.152	43
137.6	0.0011144	1367	6.0678e-05		587.955	42
137.7	0.0011075	1368	6.0449e-05		588.626	41
137.8	0.0011006	1369	6.0221e-05		590	40.114
137.9	0.0010936	1370	5.9993e-05		590.136	40
138	0.0010866	1371	5.9766e-05		592.011	39
138.1	0.0010794	1372	5.9539e-05		594.599	38
138.2	0.0010722	1373	5.9312e-05		597.925	37
138.3	0.001065	1374	5.9086e-05		600	36.4886
138.4	0.0010577	1375	5.8861e-05		601.561	36
138.5	0.0010503	1376	5.8636e-05		605.356	35
138.6	0.0010427	1377	5.8412e-05		609.837	34
138.7	0.0010353	1378	5.8188e-05		610	33.9678
138.8	0.0010277	1379	5.7964e-05		614.024	33
138.9	0.0010201	1380	5.7741e-05		618.832	32
139	0.0010124	1381	5.7519e-05		620	31.7814
139.1	0.0010047	1382	5.7297e-05		623.663	31
139.2	0.00099697	1383	5.7076e-05		628.99	30
139.3	0.00098916	1384	5.6855e-05		630	29.8271
139.4	0.00098131	1385	5.6634e-05		634.592	29
139.5	0.00097341	1386	5.6414e-05		640	28.1347
139.6	0.00096548	1387	5.6195e-05		640.881	28
139.7	0.00095751	1388	5.5976e-05		648.016	27
139.8	0.0009495	1389	5.5757e-05		650	26.7453
139.9	0.00094144	1390	5.5539e-05		656.921	26
140	0.00093336	1391	5.5322e-05		660	25.6919
140.1	0.00092526	1392	5.5105e-05		669.98	25
140.2	0.00091712	1393	5.4889e-05		0.035	93
140.3	0.00090895	1394	5.4673e-05		676.145	27
140.4	0.00090075	1395	5.4457e-05		680	26.8588
140.5	0.00089254	1396	5.4242e-05		690	26.938
140.6	0.0008843	1397	5.4028e-05		691.17	27
140.7	0.00087604	1398	5.3814e-05		700	27.4888
140.8	0.00086776	1399	5.36e-05		705.046	28
140.9	0.00085947	1400	5.3387e-05		710	28.5439
141	0.00085116	1401	5.3175e-05		713.057	29
141.1	0.00084285	1402	5.2963e-05		719.098	30
141.2	0.00083452	1403	5.2751e-05		720	30.1642
141.3	0.00082617	1404	5.254e-05		723.995	31
141.4	0.00081742	1405	5.2329e-05		728.195	32
141.5	0.00080908	1406	5.2119e-05		730	32.4846
141.6	0.00080075	1407	5.191e-05		731.889	33
141.7	0.0007924	1408	5.1701e-05		735.12	34
141.8	0.00078406	1409	5.1492e-05		737.89	35
141.9	0.00077572	1410	5.1284e-05		740	35.897
142	0.00076739	1411	5.1077e-05		740.265	36
142.1	0.00075905	1412	5.087e-05		742.464	37
142.2	0.00075072	1413	5.0663e-05		744.244	38
142.3	0.00074241	1414	5.0457e-05		745.629	39
142.4	0.0007341	1415	5.0252e-05		746.633	40
142.5	0.0007258	1416	5.0047e-05		747.268	41
142.6	0.00071752	1417	4.9842e-05		747.542	42
142.7	0.00070925	1418	4.9638e-05		747.462	43
142.8	0.000701	1419	4.9434e-05		747.029	44
142.9	0.00069277	1420	4.9231e-05		746.243	45
143	0.00068455	1421	4.9029e-05		745.104	46
143.1	0.00067636	1422	4.8827e-05		743.608	47
143.2	0.00066819	1423	4.8625e-05		741.75	48
143.3	0.00066005	1424	4.8424e-05		740	48.7904
143.4	0.00065192	1425	4.8224e-05		739.578	49
143.5	0.00064384	1426	4.8024e-05		737.266	50
143.6	0.00063577	1427	4.7824e-05		734.607	51
143.7	0.00062774	1428	4.7625e-05		731.593	52
143.8	0.00061974	1429	4.7426e-05		730	52.4794
143.9	0.00061178	1430	4.7228e-05		728.249	53
144	0.00060383	1431	4.7031e-05		724.565	54
144.1	0.00059594	1432	4.6834e-05		720.482	55
144.2	0.00058808	1433	4.6637e-05		720	55.1111
144.3	0.00058026	1434	4.6441e-05		715.594	56
144.4	0.00057247	1435	4.6246e-05		710.161	57
144.5	0.00056473	1436	4.6051e-05		710	57.0284
144.6	0.00055702	1437	4.5856e-05		702.554	58
144.7	0.00054936	1438	4.5662e-05		700	58.3154
144.8	0.00054175	1439	4.5469e-05		690	58.9982
144.9	0.00053418	1440	4.5276e-05		689.815	59
145	0.00052665	1441	4.5083e-05		680	59.0982
145.1	0.00051918	1442	4.4891e-05		677.87	59
145.2	0.00051175	1443	4.47e-05		670	58.6329
145.3	0.00050437	1444	4.4509e-05		663.626	58
145.4	0.00049704	1445	4.4319e-05		660	57.6244
145.5	0.00048975	1446	4.4129e-05		655.725	57
145.6	0.00048252	1447	4.3939e-05		650	56.1032
145.7	0.00047535	1448	4.375e-05		649.436	56
145.8	0.00046823	1449	4.3562e-05		644.262	55
145.9	0.00046116	1450	4.3374e-05		640	54.0941
146	0.00045415	1451	4.3186e-05		639.57	54
146.1	0.00044719	1452	4.3e-05		635.288	53
146.2	0.00044029	1453	4.2813e-05		631.448	52
146.3	0.00043345	1454	4.2627e-05		630	51.5846
146.4	0.00042666	1455	4.2442e-05		627.814	51
146.5	0.00041994	1456	4.2257e-05		624.47	50
146.6	0.00041327	1457	4.2073e-05		621.562	49
146.7	0.00040666	1458	4.1889e-05		620	48.3774
146.8	0.00040011	1459	4.1706e-05		618.899	48
146.9	0.00039362	1460	4.1523e-05		616.425	47
147	0.0003872	1461	4.134e-05		614.434	46
147.1	0.00038083	1462	4.1159e-05		612.918	45
147.2	0.00037453	1463	4.0977e-05		611.872	44
147.3	0.00036829	1464	4.0797e-05		611.296	43
147.4	0.00036211	1465	4.0616e-05		611.189	42
147.5	0.000356	1466	4.0436e-05		611.554	41
147.6	0.00034954	1467	4.0257e-05		612.399	40
147.7	0.00034356	1468	4.0078e-05		613.735	39
147.8	0.00033765	1469	3.99e-05		615.579	38
147.9	0.00033181	1470	3.9723e-05		617.949	37
148	0.00032602	1471	3.9545e-05		620	36.2941
148.1	0.00032031	1472	3.9369e-05		620.734	36
148.2	0.00031466	1473	3.9192e-05		623.685	35
148.3	0.00030907	1474	3.9017e-05		627.169	34
148.4	0.00030354	1475	3.8842e-05		630	33.2959
148.5	0.00029808	1476	3.8667e-05		631.112	33
148.6	0.00029268	1477	3.8493e-05		635.351	32
148.7	0.00028736	1478	3.8319e-05		640	31.0457
148.8	0.00028209	1479	3.8146e-05		640.23	31
148.9	0.00027689	1480	3.7973e-05		645.76	30
149	0.00027175	1481	3.7801e-05		650	29.3194
149.1	0.00026667	1482	3.763e-05		652.339	29
149.2	0.00026167	1483	3.7459e-05		660	28.0502
149.3	0.00025673	1484	3.7288e-05		660.576	28
149.4	0.00025185	1485	3.7118e-05		670	27.2325
149.5	0.00024704	1486	3.6949e-05		676.145	27
149.6	0.00024229	1487	3.678e-05		0.04	77
149.7	0.0002376	1488	3.6611e-05		664.974	30
149.8	0.00023297	1489	3.6443e-05		670	29.5232
149.9	0.00022842	1490	3.6276e-05		680	29.0766
150	0.00022392	1491	3.6109e-05		690	29.1717
150.1	0.00021948	1492	3.5942e-05		700	29.8286
150.2	0.00021512	1493	3.5776e-05		701.453	30
150.3	0.00021081	1494	3.5611e-05		709.183	31
150.4	0.00020657	1495	3.5446e-05		710	31.1166
150.5	0.00020239	1496	3.5281e-05		714.614	32
150.6	0.00019827	1497	3.5117e-05		719.175	33
150.7	0.00019421	1498	3.4954e-05		720	33.2035
150.8	0.00019021	1499	3.4791e-05		722.847	34
150.9	0.00018628	1500	3.4629e-05		725.936	35
151	0.0001824	1501	3.4467e-05		728.55	36
151.1	0.00017858	1502	3.4306e-05		730	36.6612
151.2	0.00017483	1503	3.4145e-05		730.744	37
151.3	0.00017113	1504	3.3984e-05		732.549	38
151.4	0.0001675	1505	3.3825e-05		733.954	39
151.5	0.00016391	1506	3.3665e-05		734.973	40
151.6	0.0001604	1507	3.3506e-05		735.616	41
151.7	0.00015693	1508	3.3348e-05		735.895	42
151.8	0.00015353	1509	3.319e-05		735.813	43
151.9	0.00015017	1510	3.3033e-05		735.374	44
152	0.00014688	1511	3.2876e-05		734.577	45
152.1	0.00014364	1512	3.272e-05		733.422	46
152.2	0.00014046	1513	3.2564e-05		731.905	47
152.3	0.00013733	1514	3.2409e-05		730.02	48
152.4	0.00013426	1515	3.2254e-05		730	48.0091
152.5	0.00013123	1516	3.21e-05		727.817	49
152.6	0.00012827	1517	3.1946e-05		725.239	50
152.7	0.00012536	1518	3.1793e-05		722.276	51
152.8	0.00012249	1519	3.1641e-05		720	51.6846
152.9	0.00011969	1520	3.1488e-05		718.813	52
153	0.00011692	1521	3.1337e-05		714.682	53
153.1	0.00011422	1522	3.1185e-05		710.076	54
153.2	0.00011156	1523	3.1035e-05		710	54.0156
153.3	0.00010894	1524	3.0885e-05		703.548	55
153.4	0.00010639	1525	3.0735e-05		700	55.5016
153.5	0.00010387	1526	3.0586e-05		693.664	56
153.6	0.00010141	1527	3.0437e-05		690	56.2768
153.7	9.899e-05	1528	3.0289e-05		680	56.3886
153.8	9.6618e-05	1529	3.0141e-05		672.553	56
153.9	9.4294e-05	1530	2.9994e-05		670	55.8627
154	9.2013e-05	1531	2.9848e-05		662.41	55
154.1	8.9778e-05	1532	2.9701e-05		660	54.7081
154.2	8.7587e-05	1533	2.9556e-05		655.824	54
154.3	8.5439e-05	1534	2.9411e-05		650.438	53
154.4	8.3335e-05	1535	2.9266e-05		650	52.9123
154.5	8.1273e-05	1536	2.9122e-05		646.059	52
154.6	7.9254e-05	1537	2.8978e-05		642.203	51
154.7	7.7275e-05	1538	2.8835e-05		640	50.3593
154.8	7.5338e-05	1539	2.8692e-05		638.787	50
154.9	7.344e-05	1540	2.855e-05		635.791	49
155	7.1582e-05	1541	2.8409e-05		633.231	48
155.1	6.9762e-05	1542	2.8268e-05		631.094	47
155.2	6.7982e-05	1543	2.8127e-05		630	46.3677
155.3	6.6239e-05	1544	2.7987e-05		629.306	46
155.4	6.4534e-05	1545	2.7847e-05		627.853	45
155.5	6.2864e-05	1546	2.7708e-05		626.85	44
155.6	6.1232e-05	1547	2.7569e-05		626.297	43
155.7	5.9634e-05	1548	2.7431e-05		626.195	42
155.8	5.8072e-05	1549	2.7293e-05		626.545	41
155.9	5.6545e-05	1550	2.7156e-05		627.355	40
156	5.505e-05	1551	2.702e-05		628.636	39
156.1	5.3589e-05	1552	2.6883e-05		630	38.2255
156.2	5.2162e-05	1553	2.6748e-05		630.364	38
156.3	5.0766e-05	1554	2.6613e-05		632.411	37
156.4	4.9402e-05	1555	2.6478e-05		634.939	36
156.5	4.8069e-05	1556	2.6344e-05		637.978	35
156.6	4.6767e-05	1557	2.621e-05		640	34.4286
156.7	4.5494e-05	1558	2.6077e-05		641.547	34
156.8	4.4251e-05	1559	2.5944e-05		645.68	33
156.9	4.3038e-05	1560	2.5812e-05		650	32.0935
157	4.1853e-05	1561	2.568e-05		650.517	32
157.1	4.0695e-05	1562	2.5549e-05		656.658	31
157.2	3.9566e-05	1563	2.5418e-05		660	30.5135
157.3	3.8463e-05	1564	2.5288e-05		664.974	30
157.4	3.7386e-05	1565	2.5158e-05		0.045	63
157.5	3.6336e-05	1566	2.5028e-05		669.802	32
157.6	3.531e-05	1567	2.4899e-05		670	31.9777
157.7	3.4311e-05	1568	2.4771e-05		680	31.4347
157.8	3.3335e-05	1569	2.4643e-05		690	31.5503
157.9	3.2383e-05	1570	2.4516e-05		695.716	32
158	3.1456e-05	1571	2.4389e-05		700	32.3691
158.1	3.055e-05	1572	2.4262e-05		704.091	33
158.2	2.9668e-05	1573	2.4137e-05		709.778	34
158.3	2.8808e-05	1574	2.4011e-05		710	34.0441
158.4	2.7969e-05	1575	2.3886e-05		713.627	35
158.5	2.7152e-05	1576	2.3762e-05		716.845	36
158.6	2.6356e-05	1577	2.3637e-05		719.522	37
158.7	2.558e-05	1578	2.3514e-05		720	37.2172
158.8	2.4824e-05	1579	2.3391e-05		721.545	38
158.9	2.4088e-05	1580	2.3268e-05		723.086	39
159	2.3371e-05	1581	2.3146e-05		724.204	40
159.1	2.2672e-05	1582	2.3024e-05		724.91	41
159.2	2.1992e-05	1583	2.2903e-05		725.216	42
159.3	2.133e-05	1584	2.2782e-05		725.126	43
159.4	2.0686e-05	1585	2.2662e-05		724.644	44
159.5	2.0058e-05	1586	2.2542e-05		723.77	45
159.6	1.9447e-05	1587	2.2423e-05		722.502	46
159.7	1.8853e-05	1588	2.2304e-05		720.837	47
159.8	1.8275e-05	1589	2.2186e-05		720	47.4097
159.9	1.7712e-05	1590	2.2068e-05		718.653	48
160	1.7165e-05	1591	2.1951e-05		715.943	49
160.1	1.6633e-05	1592	2.1834e-05		712.771	50
160.2	1.6116e-05	1593	2.1717e-05		710	50.7653
160.3	1.5612e-05	1594	2.1601e-05		708.876	51
160.4	1.5123e-05	1595	2.1486e-05		703.569	52
160.5	1.4648e-05	1596	2.137e-05		700	52.6073
160.6	1.4185e-05	1597	2.1256e-05		695.884	53
160.7	1.3736e-05	1598	2.1142e-05		690	53.5246
160.8	1.33e-05	1599	2.1028e-05		680	53.6556
160.9	1.2875e-05	1600	2.0915e-05		670	53.0406
161	1.2463e-05	1601	2.0802e-05		669.682	53
161.1	1.2063e-05	1602	2.0689e-05		662.383	52
161.2	1.1674e-05	1603	2.0578e-05		660	51.6408
161.3	1.1297e-05	1604	2.0466e-05		656.938	51
161.4	1.093e-05	1605	2.0355e-05		652.674	50
161.5	1.0575e-05	1606	2.0245e-05		650	49.2849
161.6	1.0229e-05	1607	2.0134e-05		649.071	49
161.7	9.8935e-06	1608	2.0025e-05		646.227	48
161.8	9.5682e-06	1609	1.9916e-05		643.854	47
161.9	9.2523e-06	1610	1.9807e-05		641.943	46
162	8.9459e-06	1611	1.9699e-05		640.488	45
162.1	8.6487e-06	1612	1.9591e-05		640	44.5156
162.2	8.3604e-06	1613	1.9484e-05		639.478	44
162.3	8.0807e-06	1614	1.9377e-05		638.918	43
162.4	7.8095e-06	1615	1.927e-05		638.814	42
162.5	7.5466e-06	1616	1.9164e-05		639.169	41
162.6	7.2916e-06	1617	1.9059e-05		639.99	40
162.7	7.0444e-06	1618	1.8953e-05		640	39.9923
162.8	6.8049e-06	1619	1.8849e-05		641.273	39
162.9	6.5727e-06	1620	1.8744e-05		643.042	38
163	6.3478e-06	1621	1.8641e-05		645.316	37
163.1	6.1298e-06	1622	1.8537e-05		648.124	36
163.2	5.9187e-06	1623	1.8434e-05		650	35.4373
163.3	5.7141e-06	1624	1.8332e-05		651.672	35
163.4	5.516e-06	1625	1.823e-05		656.116	34
163.5	5.3241e-06	1626	1.8128e-05		660	33.244
163.6	5.1383e-06	1627	1.8027e-05		661.745	33
163.7	4.9584e-06	1628	1.7926e-05		669.802	32
163.8	4.7844e-06	1629	1.7826e-05		0.05	45
163.9	4.6158e-06	1630	1.7726e-05		669.02	35
164	4.4527e-06	1631	1.7627e-05		670	34.8481
164.1	4.2949e-06	1632	1.7528e-05		680	34.1036
164.2	4.1421e-06	1633	1.7429e-05		690	34.2621
164.3	3.9944e-06	1634	1.7331e-05		696.814	35
164.4	3.8515e-06	1635	1.7233e-05		700	35.3972
164.5	3.7133e-06	1636	1.7136e-05		702.734	36
164.6	3.5796e-06	1637	1.7039e-05		706.55	37
164.7	3.4503e-06	1638	1.6942e-05		709.641	38
164.8	3.3253e-06	1639	1.6846e-05		710	38.1474
164.9	3.2044e-06	1640	1.6751e-05		711.594	39
165	3.0877e-06	1641	1.6656e-05		712.952	40
165.1	2.9748e-06	1642	1.6561e-05		713.811	41
165.2	2.8657e-06	1643	1.6466e-05		714.182	42
165.3	2.7604e-06	1644	1.6372e-05		714.073	43
165.4	2.6585e-06	1645	1.6279e-05		713.488	44
165.5	2.5602e-06	1646	1.6186e-05		712.424	45
165.6	2.4651e-06	1647	1.6093e-05		710.884	46
165.7	2.3734e-06	1648	1.6001e-05		710	46.441
165.8	2.2848e-06	1649	1.5909e-05		708.538	47
165.9	2.1993e-06	1650	1.5818e-05		705.312	48
166	2.1166e-06	1651	1.5727e-05		701.448	49
166.1	2.0369e-06	1652	1.5636e-05		700	49.3262
166.2	1.96e-06	1653	1.5546e-05		694.714	50
166.3	1.8857e-06	1654	1.5456e-05		690	50.5351
166.4	1.8141e-06	1655	1.5366e-05		680	50.7025
166.5	1.745e-06	1656	1.5277e-05		671.042	50
166.6	1.6783e-06	1657	1.5189e-05		670	49.9093
166.7	1.6139e-06	1658	1.5101e-05		664.98	49
166.8	1.5519e-06	1659	1.5013e-05		660.25	48
166.9	1.4921e-06	1660	1.4926e-05		660	47.9378
167	1.4344e-06	1661	1.4839e-05		657.247	47
167.1	1.3787e-06	1662	1.4752e-05		654.88	46
167.2	1.3252e-06	1663	1.4666e-05		653.078	45
167.3	1.2735e-06	1664	1.458e-05		651.835	44
167.4	1.2237e-06	1665	1.4495e-05		651.15	43
167.5	1.1757e-06	1666	1.441e-05		651.023	42
167.6	1.1295e-06	1667	1.4325e-05		651.457	41
167.7	1.0849e-06	1668	1.4241e-05		652.461	40
167.8	1.042e-06	1669	1.4157e-05		654.05	39
167.9	1.0007e-06	1670	1.4074e-05		656.241	38
168	9.6093e-07	1671	1.3991e-05		659.058	37
168.1	9.2262e-07	1672	1.3908e-05		660	36.7244
168.2	8.8572e-07	1673	1.3826e-05		663.405	36
168.3	8.5021e-07	1674	1.3744e-05		669.02	35
168.4	8.1603e-07	1675	1.3662e-05		0.055	27
168.5	7.8313e-07	1676	1.3581e-05		677.583	38
168.6	7.5147e-07	1677	1.35e-05		680	37.7088
168.7	7.2101e-07	1678	1.342e-05		690	37.9702
168.8	6.9169e-07	1679	1.334e-05		690.171	38
168.9	6.635e-07	1680	1.3261e-05		694.718	39
169	6.3639e-07	1681	1.3181e-05		698.014	40
169.1	6.1031e-07	1682	1.3103e-05		700	40.953
169.2	5.8524e-07	1683	1.3024e-05		700.057	41
169.3	5.6112e-07	1684	1.2946e-05		700.581	42
169.4	5.3795e-07	1685	1.2868e-05		700.427	43
169.5	5.1566e-07	1686	1.2791e-05		700	43.5179
169.6	4.9425e-07	1687	1.2714e-05		699.313	44
169.7	4.7367e-07	1688	1.2637e-05		696.733	45
169.8	4.5389e-07	1689	1.2561e-05		692.995	46
169.9	4.3489e-07	1690	1.2485e-05		690	46.614
170	4.1664e-07	1691	1.241e-05		680	46.9182
170.1	3.9911e-07	1692	1.2335e-05		673.517	46
170.2	3.8227e-07	1693	1.226e-05		670	45.3497
170.3	3.661e-07	1694	1.2186e-05		669.077	45
170.4	3.5057e-07	1695	1.2112e-05		667.241	44
170.5	3.3567e-07	1696	1.2038e-05		666.229	43
170.6	3.2136e-07	1697	1.1965e-05		666.041	42
170.7	3.0762e-07	1698	1.1892e-05		666.683	41
170.8	2.9444e-07	1699	1.1819e-05		668.166	40
170.9	2.8179e-07	1700	1.1747e-05		670	39.2162
171	2.6965e-07	1701	1.1675e-05		671.035	39
171.1	2.58e-07	1702	1.1604e-05		677.583	38
171.2	2.4684e-07	1703	1.1533e-05
171.3	2.3612e-07	1704	1.1462e-05
171.4	2.2585e-07	1705	1.1391e-05
171.5	2.16e-07	1706	1.1321e-05
171.6	2.0656e-07	1707	1.1251e-05
171.7	1.9749e-07	1708	1.1182e-05
171.8	1.8882e-07	1709	1.1113e-05
171.9	1.805e-07	1710	1.1044e-05
172	1.7253e-07	1711	1.0976e-05
172.1	1.6488e-07	1712	1.0908e-05
172.2	1.5756e-07	1713	1.084e-05
172.3	1.5055e-07	1714	1.0773e-05
172.4	1.4383e-07	1715	1.0706e-05
172.5	1.374e-07	1716	1.0639e-05
172.6	1.3124e-07	1717	1.0573e-05
172.7	1.2535e-07	1718	1.0507e-05
172.8	1.197e-07	1719	1.0441e-05
172.9	1.1429e-07	1720	1.0376e-05
173	1.0912e-07	1721	1.0311e-05
173.1	1.0416e-07	1722	1.0246e-05
173.2	9.9429e-08	1723	1.0182e-05
173.3	9.4895e-08	1724	1.0118e-05
173.4	9.0558e-08	1725	1.0054e-05
173.5	8.6408e-08	1726	9.9911e-06
173.6	8.244e-08	1727	9.9281e-06
173.7	7.8644e-08	1728	9.8654e-06
173.8	7.5015e-08	1729	9.8031e-06
173.9	7.1545e-08	1730	9.7411e-06
174	6.8228e-08	1731	9.6794e-06
174.1	6.5056e-08	1732	9.618e-06
174.2	6.2026e-08	1733	9.5569e-06
174.3	5.913e-08	1734	9.4962e-06
174.4	5.6362e-08	1735	9.4357e-06
174.5	5.3718e-08	1736	9.3756e-06
174.6	5.1192e-08	1737	9.3158e-06
174.7	4.8779e-08	1738	9.2563e-06
174.8	4.6474e-08	1739	9.1972e-06
174.9	4.4274e-08	1740	9.1383e-06
175	4.2172e-08	1741	9.0798e-06
175.1	4.0165e-08	1742	9.0215e-06
175.2	3.8251e-08	1743	8.9636e-06
175.3	3.6423e-08	1744	8.906e-06
175.4	3.4678e-08	1745	8.8487e-06
175.5	3.3013e-08	1746	8.7916e-06
175.6	3.1425e-08	1747	8.7349e-06
175.7	2.9909e-08	1748	8.6785e-06
175.8	2.8463e-08	1749	8.6224e-06
175.9	2.7084e-08	1750	8.5666e-06
176	2.5769e-08	1751	8.5111e-06
176.1	2.4514e-08	1752	8.4559e-06
176.2	2.3319e-08	1753	8.401e-06
176.3	2.2179e-08	1754	8.3464e-06
176.4	2.1092e-08	1755	8.2921e-06
176.5	2.0057e-08	1756	8.238e-06
176.6	1.9069e-08	1757	8.1843e-06
176.7	1.8129e-08	1758	8.1309e-06
176.8	1.7233e-08	1759	8.0777e-06
176.9	1.6379e-08	1760	8.0248e-06
177	1.5566e-08	1761	7.9723e-06
177.1	1.4791e-08	1762	7.92e-06
177.2	1.4054e-08	1763	7.868e-06
177.3	1.3351e-08	1764	7.8162e-06
177.4	1.2683e-08	1765	7.7648e-06
177.5	1.2046e-08	1766	7.7137e-06
177.6	1.144e-08	1767	7.6628e-06
177.7	1.0863e-08	1768	7.6122e-06
177.8	1.0314e-08	1769	7.5619e-06
177.9	9.7919e-09	1770	7.5118e-06
178	9.2951e-09	1771	7.4621e-06
178.1	8.8224e-09	1772	7.4126e-06
178.2	8.3728e-09	1773	7.3634e-06
178.3	7.9452e-09	1774	7.3145e-06
178.4	7.5386e-09	1775	7.2658e-06
178.5	7.1519e-09	1776	7.2174e-06
178.6	6.7842e-09	1777	7.1693e-06
178.7	6.4348e-09	1778	7.1214e-06
178.8	6.1027e-09	1779	7.0738e-06
178.9	5.7871e-09	1780	7.0265e-06
179	5.487e-09	1781	6.9795e-06
179.1	5.202e-09	1782	6.9327e-06
179.2	4.9312e-09	1783	6.8862e-06
179.3	4.674e-09	1784	6.8399e-06
179.4	4.4298e-09	1785	6.7939e-06
179.5	4.1977e-09	1786	6.7481e-06
179.6	3.9774e-09	1787	6.7027e-06
179.7	3.7682e-09	1788	6.6574e-06
179.8	3.5696e-09	1789	6.6125e-06
179.9	3.381e-09	1790	6.5678e-06
180	3.202e-09	1791	6.5233e-06
		1792	6.4791e-06
		1793	6.4352e-06
		1794	6.3915e-06
		1795	6.348e-06
		1796	6.3048e-06
		1797	6.2619e-06
		1798	6.2192e-06
		1799	6.1767e-06
		1800	6.1345e-06
		1801	6.0925e-06
		1802	6.0508e-06
		1803	6.0093e-06
		1804	5.9681e-06
		1805	5.9271e-06
		1806	5.8863e-06
		1807	5.8458e-06
		1808	5.8055e-06
		1809	5.7654e-06
		1810	5.7256e-06
		1811	5.686e-06
		1812	5.6467e-06
		1813	5.6076e-06
		1814	5.5687e-06
		1815	5.53e-06
		1816	5.4916e-06
		1817	5.4534e-06
		1818	5.4154e-06
		1819	5.3776e-06
		1820	5.3401e-06
		1821	5.3028e-06
		1822	5.2657e-06
		1823	5.2289e-06
		1824	5.1922e-06
		1825	5.1558e-06
		1826	5.1196e-06
		1827	5.0836e-06
		1828	5.0478e-06
		1829	5.0123e-06
		1830	4.9769e-06
		1831	4.9418e-06
		1832	4.9069e-06
		1833	4.8722e-06
		1834	4.8377e-06
		1835	4.8034e-06
		1836	4.7693e-06
		1837	4.7354e-06
		1838	4.7018e-06
		1839	4.6683e-06
		1840	4.6351e-06
		1841	4.602e-06
		1842	4.5692e-06
		1843	4.5365e-06
		1844	4.5041e-06
		1845	4.4718e-06
		1846	4.4398e-06
		1847	4.4079e-06
		1848	4.3763e-06
		1849	4.3448e-06
		1850	4.3135e-06
		1851	4.2825e-06
		1852	4.2516e-06
		1853	4.2209e-06
		1854	4.1904e-06
		1855	4.1601e-06
		1856	4.13e-06
		1857	4.1001e-06
		1858	4.0703e-06
		1859	4.0408e-06
		1860	4.0114e-06
		1861	3.9822e-06
		1862	3.9532e-06
		1863	3.9244e-06
		1864	3.8957e-06
		1865	3.8673e-06
		1866	3.839e-06
		1867	3.8109e-06
		1868	3.783e-06
		1869	3.7552e-06
		1870	3.7277e-06
		1871	3.7003e-06
		1872	3.6731e-06
		1873	3.646e-06
		1874	3.6192e-06
		1875	3.5925e-06
		1876	3.5659e-06
		1877	3.5396e-06
		1878	3.5134e-06
		1879	3.4874e-06
		1880	3.4615e-06
		1881	3.4358e-06
		1882	3.4103e-06
		1883	3.385e-06
		1884	3.3598e-06
		1885	3.3347e-06
		1886	3.3099e-06
		1887	3.2852e-06
		1888	3.2606e-06
		1889	3.2362e-06
		1890	3.212e-06
		1891	3.188e-06
		1892	3.164e-06
		1893	3.1403e-06
		1894	3.1167e-06
		1895	3.0933e-06
		1896	3.07e-06
		1897	3.0468e-06
		1898	3.0238e-06
		1899	3.001e-06
		1900	2.9783e-06
		1901	2.9558e-06
		1902	2.9334e-06
		1903	2.9112e-06
		1904	2.8891e-06
		1905	2.8672e-06
		1906	2.8454e-06
		1907	2.8237e-06
		1908	2.8022e-06
		1909	2.7809e-06
		1910	2.7596e-06
		1911	2.7386e-06
		1912	2.7176e-06
		1913	2.6968e-06
		1914	2.6762e-06
		1915	2.6557e-06
		1916	2.6353e-06
		1917	2.615e-06
		1918	2.5949e-06
		1919	2.575e-06
		1920	2.5551e-06
		1921	2.5354e-06
		1922	2.5159e-06
		1923	2.4964e-06
		1924	2.4771e-06
		1925	2.458e-06
		1926	2.4389e-06
		1927	2.42e-06
		1928	2.4012e-06
		1929	2.3826e-06
		1930	2.3641e-06
		1931	2.3457e-06
		1932	2.3274e-06
		1933	2.3092e-06
		1934	2.2912e-06
		1935	2.2733e-06
		1936	2.2556e-06
		1937	2.2379e-06
		1938	2.2204e-06
		1939	2.203e-06
		1940	2.1857e-06
		1941	2.1685e-06
		1942	2.1515e-06
		1943	2.1345e-06
		1944	2.1177e-06
		1945	2.101e-06
		1946	2.0845e-06
		1947	2.068e-06
		1948	2.0516e-06
		1949	2.0354e-06
		1950	2.0193e-06
		1951	2.0033e-06
		1952	1.9874e-06
		1953	1.9716e-06
		1954	1.9559e-06
		1955	1.9404e-06
		1956	1.9249e-06
		1957	1.9096e-06
		1958	1.8944e-06
		1959	1.8792e-06
		1960	1.8642e-06
		1961	1.8493e-06
		1962	1.8345e-06
		1963	1.8198e-06
		1964	1.8052e-06
		1965	1.7907e-06
		1966	1.7763e-06
		1967	1.762e-06
		1968	1.7478e-06
		1969	1.7338e-06
		1970	1.7198e-06
		1971	1.7059e-06
		1972	1.6921e-06
		1973	1.6784e-06
		1974	1.6649e-06
		1975	1.6514e-06
		1976	1.638e-06
		1977	1.6247e-06
		1978	1.6115e-06
		1979	1.5984e-06
		1980	1.5854e-06
		1981	1.5725e-06
		1982	1.5597e-06
		1983	1.5469e-06
		1984	1.5343e-06
		1985	1.5218e-06
		1986	1.5093e-06
		1987	1.497e-06
		1988	1.4847e-06
		1989	1.4725e-06
		1990	1.4604e-06
		1991	1.4484e-06
		1992	1.4365e-06
		1993	1.4247e-06
		1994	1.413e-06
		1995	1.4013e-06
		1996	1.3898e-06
		1997	1.3783e-06
		1998	1.3669e-06
		1999	1.3556e-06
[truncated: 1 more rows]

## Sheet: adhesion PDF (panel C)
adhesion parameter S [pN]	PDF(S)
1	0.0011838
2	0.0022892
3	0.0024332
4	0.0026255
5	0.0028195
6	0.0030015
7	0.0031746
8	0.003347
9	0.0035053
10	0.0036493
11	0.0037918
12	0.0039242
13	0.004049
14	0.0041718
15	0.0042755
16	0.0043866
17	0.0044882
18	0.0045723
19	0.0046656
20	0.0047494
21	0.0048305
22	0.0048896
23	0.0049835
24	0.0050295
25	0.0050807
26	0.005156
27	0.0051938
28	0.0052474
29	0.005281
30	0.0053343
31	0.0053809
32	0.0054078
33	0.0054349
34	0.0054605
35	0.0054853
36	0.0055156
37	0.0055553
38	0.0055379
39	0.0055778
40	0.0055959
41	0.005593
42	0.0055913
43	0.0056203
44	0.0056268
45	0.0056283
46	0.0056075
47	0.005641
48	0.005611
49	0.0056294
50	0.0056251
51	0.0056031
52	0.0056032
53	0.0056218
54	0.0055699
55	0.005571
56	0.0055665
57	0.005559
58	0.0055264
59	0.0055548
60	0.0054754
61	0.0055114
62	0.0054539
63	0.0054503
64	0.0054295
65	0.0054091
66	0.0053935
67	0.005375
68	0.0053516
69	0.0053101
70	0.005285
71	0.0052998
72	0.0052317
73	0.0052321
74	0.0051847
75	0.0051513
76	0.0051413
77	0.0051323
78	0.0050573
79	0.0050406
80	0.0050405
81	0.0049842
82	0.004982
83	0.0049209
84	0.00488
85	0.0048796
86	0.0048295
87	0.004828
88	0.0047505
89	0.0047381
90	0.0047578
91	0.0046319
92	0.0046509
93	0.004581
94	0.0045947
95	0.0045328
96	0.0045236
97	0.0044699
98	0.004432
99	0.004423
100	0.0043771
101	0.0043275
102	0.0043132
103	0.0042779
104	0.00423
105	0.0041999
106	0.0041769
107	0.004128
108	0.0041042
109	0.0040865
110	0.0040043
111	0.0040322
112	0.003939
113	0.0039223
114	0.0038991
115	0.0038682
116	0.0038274
117	0.0037942
118	0.0037798
119	0.0037048
120	0.0036945
121	0.003685
122	0.0036246
123	0.0035991
124	0.0035675
125	0.0035311
126	0.0034883
127	0.0034562
128	0.0034511
129	0.0034188
130	0.0033724
131	0.0033376
132	0.0033065
133	0.0032747
134	0.0032434
135	0.0032201
136	0.0031679
137	0.003176
138	0.0031271
139	0.0030786
140	0.0030693
141	0.0030179
142	0.0030244
143	0.0029798
144	0.0029469
145	0.0029391
146	0.0028863
147	0.00285
148	0.0028399
149	0.0028191
150	0.0027679
151	0.0027339
152	0.0027375
153	0.0027104
154	0.0026669
155	0.0026284
156	0.0026342
157	0.0025879
158	0.0025735
159	0.0025322
160	0.0025106
161	0.0024721
162	0.0024727
163	0.0024412
164	0.0023968
165	0.0024113
166	0.0023527
167	0.0023527
168	0.0023403
169	0.0022504
170	0.0022896
171	0.0022649
172	0.0022014
173	0.0022006
174	0.0021822
175	0.0021564
176	0.0021492
177	0.0021022
178	0.0021116
179	0.0020619
180	0.0020499
181	0.002032
182	0.0019993
183	0.0019853
184	0.0019687
185	0.0019449
186	0.0019354
187	0.0019009
188	0.0018909
189	0.0018662
190	0.0018543
191	0.00184
192	0.001791
193	0.0017984
194	0.0017653
195	0.0017581
196	0.0017488
197	0.0017078
198	0.0016945
199	0.0017051
200	0.0016519
201	0.0016508
202	0.0016486
203	0.0016093
204	0.0015863
205	0.0015762
206	0.0015824
207	0.0015517
208	0.0015288
209	0.0015157
210	0.0015007
211	0.0015009
212	0.0014654
213	0.0014472
214	0.0014366
215	0.0014365
216	0.001416
217	0.0013914
218	0.0013986
219	0.0013631
220	0.0013557
221	0.0013287
222	0.0013278
223	0.0013129
224	0.0013006
225	0.001279
226	0.0012785
227	0.0012543
228	0.0012569
229	0.0012294
230	0.0012182
231	0.0012038
232	0.001194
233	0.0011888
234	0.0011678
235	0.0011611
236	0.0011539
237	0.0011383
238	0.0011213
239	0.0011128
240	0.0011009
241	0.0010966
242	0.0010826
243	0.0010663
244	0.0010626
245	0.0010401
246	0.0010327
247	0.0010233
248	0.0010047
249	0.0010105
250	0.0010033
251	0.00097669
252	0.00098415
253	0.00095489
254	0.00095376
255	0.00094026
256	0.00094941
257	0.00092007
258	0.0009087
259	0.00090957
260	0.00089686
261	0.00089139
262	0.000877
263	0.00086986
264	0.00086821
265	0.00084269
266	0.00085592
267	0.00081363
268	0.00083759
269	0.0008257
270	0.00080535
271	0.00079524
272	0.00080062
273	0.00079063
274	0.00077689
275	0.00076811
276	0.00077235
277	0.00073939
278	0.00075366
279	0.0007462
280	0.00073116
281	0.00072063
282	0.0007243
283	0.00070206
284	0.00070852
285	0.00069208
286	0.00069131
287	0.00069287
288	0.00066559
289	0.00067681
290	0.00066027
291	0.00065101
292	0.00066426
293	0.00063399
294	0.0006413
295	0.00062907
296	0.00062774
297	0.00061137
298	0.00061838
299	0.00060819
300	0.00059797
301	0.00059502
302	0.00058814
303	0.00059168
304	0.00057037
305	0.0005771
306	0.00056681
307	0.00055922
308	0.00055245
309	0.00055851
310	0.00053936
311	0.00054208
312	0.0005314
313	0.00052799
314	0.00052819
315	0.00052121
316	0.00051736
317	0.0005034
318	0.00051109
319	0.00049492
320	0.00050211
321	0.00048953
322	0.00048407
323	0.00048569
324	0.00047337
325	0.0004766
326	0.0004634
327	0.00046914
328	0.00046236
329	0.00045619
330	0.00044976
331	0.00044483
332	0.00044689
333	0.00043853
334	0.00043355
335	0.00043686
336	0.00042596
337	0.00042219
338	0.00042737
339	0.00041072
340	0.00041374
341	0.00040885
342	0.00040983
343	0.00039714
344	0.00040581
345	0.00039135
346	0.00039049
347	0.00038867
348	0.00038855
349	0.00037683
350	0.00038218
351	0.00037932
352	0.00037019
353	0.00036319
354	0.00037098
355	0.0003649
356	0.00035787
357	0.00035432
358	0.0003593
359	0.00035222
360	0.00034721
361	0.00034634
362	0.00034379
363	0.00034152
364	0.00033779
365	0.00033281
366	0.0003348
367	0.00032824
368	0.00032658
369	0.00032211
370	0.00032695
371	0.00032217
372	0.0003174
373	0.00031448
374	0.0003123
375	0.00031149
376	0.00030761
377	0.00030753
378	0.00030141
379	0.00030111
380	0.00030103
381	0.0002978
382	0.00029787
383	0.00029015
384	0.00029122
385	0.00028883
386	0.00028675
387	0.0002903
388	0.00028379
389	0.00027942
390	0.00027988
391	0.00027648
392	0.00027716
393	0.00027547
394	0.00027184
395	0.0002745
396	0.00026742
397	0.00026448
398	0.00026901
399	0.00026029
400	0.00026331
401	0.00026459
402	0.00025887
403	0.0002577
404	0.00025928
405	0.00025414
406	0.00025488
407	0.00025041
408	0.00025031
409	0.00025201
410	0.00024632
411	0.00024489
412	0.00024741
413	0.00024297
414	0.00024327
415	0.00024421
416	0.00023782
417	0.00024003
418	0.00024429
419	0.00023334
420	0.00023262
421	0.0002358
422	0.00023519
423	0.0002298
424	0.00023191
425	0.00023137
426	0.0002272
427	0.00022722
428	0.00023053
429	0.00022431
430	0.00022216
431	0.00022876
432	0.00022127
433	0.00022091
434	0.00022199
435	0.00022178
436	0.00021757
437	0.00021785
438	0.00022126
439	0.00021561
440	0.00021447
441	0.00021566
442	0.00021621
443	0.00021151
444	0.0002103
445	0.00021937
446	0.00020751
447	0.00020965
448	0.00020981
449	0.00021244
450	0.00020642
451	0.00020495
452	0.00020726
453	0.00020881
454	0.00020391
455	0.00020342
456	0.00020628
457	0.00020558
458	0.00020055
459	0.00020039
460	0.0002054
461	0.00020181
462	0.00019832
463	0.00020118
464	0.0002
465	0.00020085
466	0.00019554
467	0.00019578
468	0.00019933
469	0.00019882
470	0.00019345
471	0.00019583
472	0.00019403
473	0.00019932
474	0.00019339
475	0.00019147
476	0.00019187
477	0.00019599
478	0.0001909
479	0.00019075
480	0.00019022
481	0.00019153
482	0.00019556
483	0.00018883
484	0.00018589
485	0.00018673
486	0.00019095
487	0.00019132
488	0.00018619
489	0.0001865
490	0.00018715
491	0.00018628
492	0.00019035
493	0.00018225
494	0.00018602
495	0.00018314
496	0.00018723
497	0.00018651
498	0.00018154
499	0.00018155
500	0.0001825
501	0.00018358
502	0.00018592
503	0.00018127
504	0.00017912
505	0.0001813
506	0.00017861
507	0.00018358
508	0.0001848
509	0.0001756
510	0.00018014
511	0.00017601
512	0.00018069
513	0.00017921
514	0.00018196
515	0.00017491
516	0.00017766
517	0.00017462
518	0.0001775
519	0.00017671
520	0.00018067
521	0.00017501
522	0.00017434
523	0.00017294
524	0.00017405
525	0.00017594
526	0.00017698
527	0.00017538
528	0.00017067
529	0.00017299
530	0.00017166
531	0.00017259
532	0.00017317
533	0.00017463
534	0.00017285
535	0.00017035
536	0.00016891
537	0.00016845
538	0.00017209
539	0.00016991
540	0.00017196
541	0.00017018
542	0.00016931
543	0.00016839
544	0.00016705
545	0.00016785
546	0.00016703
547	0.00016836
548	0.00016721
549	0.0001704
550	0.00016748
551	0.00016439
552	0.00016526
553	0.00016504
554	0.0001631
555	0.00016527
556	0.00016668
557	0.00016808
558	0.00016269
559	0.00016393
560	0.00016355
561	0.000162
562	0.00015963
563	0.00016318
564	0.00016253
565	0.00016401
566	0.00016213
567	0.00016305
568	0.00015942
569	0.00016014
570	0.00015934
571	0.00015882
572	0.00015877
573	0.00015982
574	0.00015739
575	0.00016015
576	0.00016024
577	0.00015707
578	0.00016104
579	0.00015761
580	0.00015369
581	0.00015651
582	0.00015644
583	0.00015416
584	0.00015598
585	0.00015525
586	0.00015452
587	0.00015442
588	0.00015522
589	0.00015581
590	0.00015545
591	0.00015441
592	0.00015198
593	0.0001528
594	0.00014954
595	0.00015317
596	0.00015079
597	0.00015137
598	0.00014937
599	0.00015197
600	0.00014895
601	0.00015179
602	0.00014759
603	0.00015094
604	0.00015112
605	0.0001475
606	0.00015255
607	0.00015012
608	0.00014369
609	0.00014831
610	0.0001468
611	0.00014528
612	0.00014548
613	0.00014548
614	0.00014667
615	0.00014335
616	0.00014567
617	0.00014456
618	0.00014347
619	0.00014424
620	0.00014521
621	0.00014085
622	0.00014413
623	0.00014315
624	0.00014226
625	0.00014322
626	0.00014175
627	0.00014311
628	0.00014105
629	0.00014284
630	0.00014061
631	0.00014263
632	0.00013651
633	0.00013929
634	0.00014084
635	0.00013661
636	0.00013888
637	0.00013913
638	0.0001356
639	0.00013733
640	0.00013753
641	0.00013714
642	0.00013602
643	0.00013643
644	0.00013548
645	0.00013506
646	0.00013428
647	0.0001361
648	0.00013438
649	0.00013397
650	0.00013449
651	0.00013267
652	0.0001349
653	0.00013071
654	0.00013502
655	0.0001303
656	0.00013257
657	0.0001324
658	0.00013161
659	0.0001318
660	0.00012924
661	0.00013176
662	0.00013007
663	0.00013006
664	0.00012934
665	0.00012975
666	0.00012879
667	0.00012864
668	0.00012927
669	0.00012725
670	0.0001285
671	0.00012734
672	0.00012745
673	0.00012687
674	0.00012639
675	0.00012645
676	0.00012551
677	0.00012657
678	0.00012553
679	0.00012564
680	0.00012505
681	0.00012534
682	0.00012379
683	0.00012594
684	0.00012176
685	0.00012499
686	0.00012267
687	0.00012385
688	0.0001218
689	0.00012439
690	0.00012091
691	0.00012332
692	0.00012078
693	0.00012175
694	0.00012157
695	0.00012084
696	0.00011881
697	0.00011781
698	0.00011916
699	0.00011879
700	0.00011816
701	0.00011945
702	0.00011745
703	0.00011919
704	0.00011771
705	0.00011808
706	0.00011813
707	0.00011688
708	0.00011735
709	0.0001162
710	0.00011885
711	0.00011401
712	0.00011755
713	0.00011564
714	0.0001152
715	0.00011649
716	0.00011545
717	0.00011517
718	0.00011374
719	0.00011591
720	0.00011428
721	0.00011293
722	0.0001098
723	0.0001119
724	0.00011278
725	0.00011143
726	0.00011249
727	0.00011265
728	0.0001109
729	0.00011203
730	0.00011181
731	0.00011032
732	0.00011102
733	0.00011172
734	0.00011057
735	0.00010898
736	0.00011235
737	0.00010996
738	0.00010904
739	0.00010701
740	0.00010487
741	0.0001103
742	0.00010673
743	0.00010722
744	0.00010659
745	0.00010724
746	0.00010774
747	0.00010745
748	0.00010672
749	0.00010741
750	0.00010579
751	0.00010708
752	0.00010593
753	0.00010512
754	0.00010237
755	0.00010435
756	0.00010264
757	0.0001055
758	0.00010201
759	0.00010327
760	0.00010618
761	0.00010197
762	0.0001026
763	0.00010444
764	0.00010295
765	0.00010338
766	0.0001019
767	9.7782e-05
768	0.00010046
769	0.00010119
770	0.0001008
771	9.9575e-05
772	0.00010142
773	9.9906e-05
774	9.9937e-05
775	0.00010138
776	9.9151e-05
777	9.9637e-05
778	9.705e-05
779	9.5519e-05
780	9.7789e-05
781	9.8115e-05
782	9.5933e-05
783	9.8179e-05
784	9.8396e-05
785	9.7784e-05
786	9.6936e-05
787	9.6822e-05
788	9.6185e-05
789	9.2286e-05
790	9.3903e-05
791	9.7845e-05
792	9.2486e-05
793	9.4556e-05
794	9.6738e-05
795	9.5026e-05
796	9.2918e-05
797	9.4964e-05
798	9.1607e-05
799	9.1829e-05
800	9.1553e-05
801	9.2018e-05
802	9.3054e-05
803	9.1313e-05
804	9.2702e-05
805	9.3857e-05
806	9.1507e-05
807	8.9771e-05
808	8.7852e-05
809	9.0541e-05
810	8.8805e-05
811	9.0314e-05
812	8.9806e-05
813	9.0104e-05
814	8.9437e-05
815	8.828e-05
816	8.8839e-05
817	8.4885e-05
818	8.825e-05
819	8.7688e-05
820	8.6742e-05
821	8.819e-05
822	8.7456e-05
823	8.7255e-05
824	8.6861e-05
825	8.3156e-05
826	8.4727e-05
827	8.3662e-05
828	8.6366e-05
829	8.5082e-05
830	8.418e-05
831	8.6055e-05
832	8.4183e-05
833	8.1407e-05
834	8.1814e-05
835	8.3292e-05
836	8.1827e-05
837	8.4443e-05
838	8.3804e-05
839	8.1091e-05
840	8.1587e-05
841	7.7732e-05
842	8.2022e-05
843	8.0846e-05
844	8.0591e-05
845	8.0914e-05
846	8.1145e-05
847	8.1346e-05
848	7.6196e-05
849	7.7788e-05
850	7.7852e-05
851	7.846e-05
852	8.0304e-05
853	7.9651e-05
854	7.7805e-05
855	7.457e-05
856	7.5947e-05
857	7.7434e-05
858	7.7036e-05
859	7.5553e-05
860	7.7254e-05
861	7.6683e-05
862	7.3868e-05
863	7.5186e-05
864	7.4148e-05
865	7.4766e-05
866	7.4078e-05
867	7.4762e-05
868	7.4988e-05
869	7.1158e-05
870	7.3411e-05
871	7.0965e-05
872	7.2633e-05
873	7.4597e-05
874	7.1906e-05
875	7.4186e-05
876	6.7387e-05
877	7.094e-05
878	7.0471e-05
879	7.0869e-05
880	7.174e-05
881	7.1381e-05
882	6.8527e-05
883	6.7806e-05
884	6.9531e-05
885	6.875e-05
886	6.9755e-05
887	6.9444e-05
888	6.7762e-05
889	6.6938e-05
890	6.6625e-05
891	6.7711e-05
892	6.6895e-05
893	6.8909e-05
894	6.7083e-05
895	6.307e-05
896	6.6073e-05
897	6.5918e-05
898	6.6642e-05
899	6.577e-05
900	6.5512e-05
901	6.213e-05
902	6.3808e-05
903	6.3848e-05
904	6.4991e-05
905	6.463e-05
906	6.5442e-05
907	5.9378e-05
908	6.157e-05
909	6.2875e-05
910	6.2574e-05
911	6.3909e-05
912	6.1136e-05
913	5.9738e-05
914	6.2107e-05
915	6.0439e-05
916	6.1371e-05
917	6.1673e-05
918	5.8537e-05
919	5.8437e-05
920	6.0754e-05
921	5.9036e-05
922	6.0937e-05
923	5.9515e-05
924	5.6462e-05
925	5.8546e-05
926	5.7922e-05
927	5.8795e-05
928	5.7846e-05
929	5.7837e-05
930	5.5201e-05
931	5.6691e-05
932	5.7337e-05
933	5.6852e-05
934	5.7764e-05
935	5.3651e-05
936	5.5732e-05
937	5.5701e-05
938	5.5878e-05
939	5.6263e-05
940	5.3788e-05
941	5.3195e-05
942	5.4858e-05
943	5.4127e-05
944	5.4855e-05
945	5.4484e-05
946	4.9809e-05
947	5.3401e-05
948	5.4122e-05
949	5.2864e-05
950	5.3556e-05
951	5.0128e-05
952	5.2288e-05
953	5.181e-05
954	5.2073e-05
955	5.2932e-05
956	4.9234e-05
957	5.0109e-05
958	5.0945e-05
959	5.0782e-05
960	5.1155e-05
961	4.8599e-05
962	4.9531e-05
963	4.9048e-05
964	5.0664e-05
965	4.9683e-05
966	4.7852e-05
967	4.8111e-05
968	4.8345e-05
969	4.9144e-05
970	4.9799e-05
971	4.5948e-05
972	4.6834e-05
973	4.7937e-05
974	4.8145e-05
975	4.8261e-05
976	4.5439e-05
977	4.5623e-05
978	4.6939e-05
979	4.7115e-05
980	4.7233e-05
981	4.4062e-05
982	4.49e-05
983	4.6148e-05
984	4.5825e-05
985	4.6028e-05
986	4.3998e-05
987	4.3754e-05
988	4.5256e-05
989	4.4662e-05
990	4.4721e-05
991	4.2777e-05
992	4.3322e-05
993	4.3955e-05
994	4.396e-05
995	4.2849e-05
996	4.2807e-05
997	4.2153e-05
998	4.3141e-05
999	4.3802e-05
1000	4.0299e-05
