# Supplementary material for: Axon tension regulates fasciculation/defasciculation through the control of axon shaft zippering
Source: eLife. 2017 Apr 19;6:e19907. doi: 10.7554/eLife.19907 (PMC5478281; doi:10.7554/eLife.19907)
Supplement: Figure 9—source data 2. — DOI: http://dx.doi.org/10.7554/eLife.19907.039 [file elife-19907-fig9-data2.xls]

## Sheet: angle-velocity relation (panel G)
1-cos(β/2)	velocity [μm/s]		fit
0.01364	0		slope	-4.1692
0.01364	0		slope SD	0.1506
0.01407	-0.00174		intercept	0.0825
0.01641	-0.4039		intercept SD	0.0027
0.02356	-0.6267		R2	0.4756
0.02931	-0.5099
0.03275	-0.3463
0.03448	-0.2095
0.03528	-0.1195
0.03562	-0.07109
0.03591	-0.03619
0.03599	-0.01732
0.0359	-0.02296
0.03582	-0.03648
0.0358	-0.05603
0.03589	-0.07928
0.03606	-0.1096
0.03728	-0.1415
0.03642	-0.161
0.03642	-0.207
0.03642	-0.1845
0.03737	-0.1576
0.03557	-0.1948
0.03474	-0.1855
0.03394	-0.1545
0.03328	-0.1146
0.03285	-0.0771
0.0326	-0.0507
0.03245	-0.03553
0.0323	-0.02776
0.03213	-0.02131
0.03194	-0.01861
0.03172	-0.01766
0.03147	-0.01732
0.0312	-0.01763
0.03095	-0.01971
0.03074	-0.02511
0.03058	-0.03495
0.03048	-0.04915
0.03042	-0.06581
0.03037	-0.08142
0.03033	-0.09178
0.03026	-0.09352
0.03016	-0.08556
0.03001	-0.06975
0.0298	-0.05021
0.02956	-0.03166
0.0293	-0.01762
0.02906	-0.009517
0.02886	-0.007039
0.02871	-0.009471
0.02862	-0.01683
0.02857	-0.0299
0.02857	-0.04906
0.0286	-0.07289
0.02865	-0.09785
0.02872	-0.1192
0.02878	-0.1327
0.02881	-0.1359
0.02879	-0.1285
0.02872	-0.1119
0.02862	-0.08813
0.02853	-0.06015
0.02849	-0.03191
0.02852	-0.008155
0.02863	0.00695
0.02881	0.01158
0.02901	0.007068
0.02919	-0.002815
0.02934	-0.01391
0.02944	-0.02368
0.02949	-0.03191
0.0295	-0.03973
0.02948	-0.04771
0.02943	-0.05468
0.02934	-0.05821
0.02923	-0.05616
0.02909	-0.0483
0.02894	-0.03688
0.0288	-0.02591
0.02869	-0.01931
0.0286	-0.01886
0.02854	-0.02321
0.02851	-0.02823
0.02849	-0.0288
0.02849	-0.02116
0.02848	-0.004882
0.02848	0.01664
0.02848	0.03763
0.02848	0.05266
0.02848	0.05913
0.02848	0.05814
0.02848	0.05349
0.02848	0.04933
0.02847	0.04797
0.02846	0.049
0.02845	0.05013
0.02843	0.04909
0.0284	0.04513
0.02836	0.0395
0.02832	0.0347
0.02828	0.03318
0.02825	0.03603
0.02823	0.04231
0.0282	0.04921
0.02817	0.05299
0.02811	0.05038
0.02801	0.03982
0.02782	0.02206
0.02755	5.805e-05
0.02719	-0.02205
0.02676	-0.04031
0.02632	-0.05223
0.0259	-0.05724
0.02555	-0.05634
0.02529	-0.05116
0.02511	-0.04321
0.02502	-0.03348
0.02497	-0.02256
0.02494	-0.01111
0.02494	-0.0002721
0.02493	0.008311
0.02493	0.0131
0.02493	0.01348
0.02493	0.0103
0.02493	0.00559
0.02492	0.001803
0.02491	0.0007326
0.02489	0.002804
0.02486	0.006986
0.02481	0.01142
0.02474	0.01436
0.02465	0.01489
0.02456	0.01295
0.02448	0.008891
0.02441	0.003015
0.02436	-0.004575
0.02432	-0.01364
0.0243	-0.02337
0.02429	-0.03233
0.02429	-0.03896
0.02429	-0.04226
0.02429	-0.0423
0.02428	-0.04017
0.02428	-0.03736
0.02428	-0.03491
0.02428	-0.03299
0.02428	-0.03097
0.02428	-0.02801
0.02428	-0.02367
0.02428	-0.01818
0.02428	-0.01233
0.02428	-0.007207
0.02428	-0.003835
0.02428	-0.002959
0.02428	-0.004943
0.02428	-0.00969
0.02428	-0.01653
0.02428	-0.02415
0.02428	-0.03081
0.02428	-0.03482
0.02428	-0.03521
0.02427	-0.03219
0.02427	-0.02709
0.02427	-0.02188
0.02427	-0.01837
0.02427	-0.01762
0.02427	-0.01967
0.02427	-0.0238
0.02427	-0.02879
0.02427	-0.03325
0.02427	-0.03594
0.02427	-0.03602
0.02426	-0.03319
0.02424	-0.0276
0.02421	-0.0196
0.02415	-0.009635
0.02406	0.001606
0.02395	0.01262
0.02381	0.02073
0.02366	0.02256
0.02352	0.01547
0.02341	-0.0007123
0.02332	-0.02301
0.02326	-0.04611
0.02323	-0.06444
0.02321	-0.07434
0.02321	-0.07521
0.0232	-0.06914
0.0232	-0.05957
0.0232	-0.04971
0.0232	-0.04161
0.0232	-0.03602
0.0232	-0.03274
0.0232	-0.03111
0.0232	-0.03056
0.0232	-0.03089
0.0232	-0.03237
0.0232	-0.03541
0.02319	-0.03997
0.02317	-0.04525
0.02314	-0.04975
0.02308	-0.05183
0.02299	-0.05044
0.02287	-0.04562
0.02273	-0.03858
0.02257	-0.0312
0.02243	-0.02547
0.02231	-0.02285
0.02223	-0.02394
0.02217	-0.02855
0.02213	-0.03588
0.02211	-0.04481
0.0221	-0.05395
0.02209	-0.0618
0.02208	-0.06682
0.02205	-0.06781
0.02201	-0.06421
0.02196	-0.05646
0.0219	-0.04608
0.02184	-0.03531
0.02177	-0.02659
0.02172	-0.02187
0.02169	-0.0221
0.02166	-0.02678
0.02165	-0.03404
0.02164	-0.04104
0.02163	-0.04481
0.02163	-0.04324
0.02163	-0.03584
0.02163	-0.02394
0.02163	-0.01012
0.02163	0.002703
0.02163	0.01233
0.02163	0.01778
0.02163	0.01936
0.02163	0.01816
0.02163	0.01547
0.02163	0.01237
0.02163	0.009513
0.02163	0.007318
0.02163	0.006176
0.02163	0.006482
0.02163	0.008367
0.02163	0.01128
0.02163	0.01381
0.02161	0.01407
0.02159	0.01065
0.02153	0.003539
0.02143	-0.005639
0.02129	-0.01426
0.0211	-0.02
0.02087	-0.022
0.02063	-0.02118
0.02041	-0.01963
0.02022	-0.01927
0.02008	-0.02079
0.01998	-0.02322
0.01993	-0.02449
0.0199	-0.02246
0.01989	-0.01599
0.01989	-0.005453
0.01989	0.007197
0.01989	0.01891
0.01989	0.0264
0.01989	0.02708
0.01989	0.01996
0.01989	0.006034
0.01989	-0.01195
0.01989	-0.03026
0.01989	-0.04525
0.01989	-0.05434
0.01989	-0.05646
0.01989	-0.05201
0.01989	-0.04247
0.01989	-0.02982
0.01989	-0.01627
0.01989	-0.003946
0.01989	0.005432
0.01989	0.0109
0.01989	0.01254
0.01989	0.0115
0.01989	0.009641
0.01989	0.008968
0.01989	0.01077
0.01989	0.01498
0.01989	0.02013
0.01989	0.02404
0.01989	0.02491
0.01989	0.02225
0.01989	0.01704
0.01989	0.01114
0.01989	0.006229
0.01989	0.00303
0.01988	0.001256
0.01988	0.0002038
0.01988	-0.0005879
0.01986	-0.001112
0.01984	-0.001142
0.0198	-0.000628
0.01973	0.0001166
0.01964	0.000554
0.01954	0.0002605
0.01943	-0.0008131
0.01932	-0.002329
0.01924	-0.003776
0.01917	-0.004711
0.01913	-0.004894
0.0191	-0.004283
0.01909	-0.002927
0.01908	-0.0008155
0.01907	0.002201
0.01905	0.006333
0.01902	0.01159
0.01899	0.01747
0.01895	0.02293
0.01891	0.02669
0.01887	0.02775
0.01883	0.02739
0.0188	0.02295
0.01879	0.01532
0.01878	0.00811
0.01878	0.006733
0.01878	0.01114
0.01878	-0.003823
0.01931	-0.03826
0.01835	-0.0565
0.01808	-0.101
0.01764	-0.164
0.0159	-0.2097
0.01431	-0.2018
0.01368	-0.2422
0.01338	-0.2869
0.01324	-0.2837
0.01302	-0.2645
0.01263	-0.2331
0.01217	-0.1963
0.01173	-0.1618
0.01128	-0.1257
0.01088	-0.09667
0.01061	-0.08292
0.01045	-0.07808
0.01032	-0.07746
0.01013	-0.06503
0.01012	-0.02365
0.009374	-0.0075
0.009277	0.037
0.009236	0.0435
0.009267	0.0406
0.008927	0.05841
0.008868	0.07183
0.008833	0.08084
0.008829	0.08446
0.00885	0.08669
0.008884	0.09215
0.00892	0.09943
0.008953	0.1061
0.008983	0.1117
0.009009	0.1157
0.009031	0.1173
0.009049	0.1167
0.009066	0.1139
0.009087	0.1092
0.009117	0.1027
0.00916	0.09465
0.009216	0.08574
0.009283	0.07748
0.009354	0.07152
0.009422	0.06886
0.009478	0.06938
0.009521	0.07189
0.009549	0.07479
0.009565	0.07681
0.009574	0.07755
0.009578	0.07754
0.00958	0.07776
0.009583	0.07897
0.009589	0.08111
0.009601	0.08319
0.009622	0.08368
0.009654	0.08107
0.009696	0.07469
0.009747	0.06536
0.0098	0.05537
0.009851	0.04772
0.009894	0.04474
0.009925	0.04703
0.009943	0.05308
0.009949	0.05995
0.00994	0.06441
0.009913	0.06402
0.009863	0.05795
0.009786	0.04699
0.009682	0.03326
0.00956	0.01942
0.009432	0.007929
0.009312	0.0003424
0.009211	-0.003009
0.009136	-0.002934
0.009087	-0.0007825
0.009058	0.002405
0.009044	0.006437
0.009038	0.01176
0.009037	0.01865
0.009039	0.02649
0.009048	0.03371
0.009069	0.03865
0.009111	0.04056
0.009182	0.04037
0.009291	0.0404
0.009438	0.04337
0.009614	0.05106
0.009803	0.06329
0.009982	0.0779
0.01014	0.0914
0.01025	0.1003
0.01033	0.102
0.01037	0.09611
0.01039	0.08392
0.0104	0.06813
0.01041	0.05177
0.01041	0.03731
0.01042	0.02611
0.01044	0.0185
0.01046	0.01419
0.01048	0.01273
0.01051	0.01361
0.01055	0.01604
0.01058	0.01887
0.01061	0.02067
0.01063	0.02031
0.01064	0.01743
0.01065	0.01273
0.01065	0.007659
0.01066	0.003851
0.01066	0.002385
0.01066	0.003428
0.01066	0.006284
0.01065	0.009783
0.01065	0.01278
0.01065	0.01449
0.01064	0.01467
0.01062	0.01348
0.01061	0.01135
0.01058	0.008781
0.01056	0.006235
0.01054	0.004046
0.01052	0.002386
0.01051	0.00127
0.0105	0.0006076
0.01049	0.0002654
0.01049	0.000131
0.01049	0.0001542
0.01049	0.0003782
0.01049	0.0009616
0.01049	0.002173
0.01049	0.004318
0.01049	0.007593
0.01049	0.01192
0.01049	0.01691
0.01049	0.02195
0.01049	0.02652
0.01049	0.03041
0.01049	0.03368
0.01049	0.0365
0.01049	0.03883
0.0105	0.04037
0.01051	0.04067
0.01053	0.03948
0.01056	0.03706
0.0106	0.03408
0.01065	0.0313
0.0107	0.02919
0.01075	0.02782
0.01079	0.02696
0.01083	0.02631
0.01085	0.02566
0.01086	0.02492
0.01086	0.02414
0.01087	0.02353
0.01087	0.02339
0.01087	0.02398
0.01087	0.02532
0.01087	0.02708
0.01086	0.02864
0.01086	0.02934
0.01085	0.02879
0.01083	0.02711
0.01081	0.02492
0.01078	0.02316
0.01075	0.02271
0.01073	0.02401
0.01071	0.02685
0.01069	0.03037
0.01068	0.03336
0.01068	0.03484
0.01067	0.03458
0.01068	0.03313
0.01069	0.03139
0.01071	0.02992
0.01073	0.02857
0.01077	0.02664
0.01081	0.02361
0.01086	0.01969
0.0109	0.016
0.01094	0.01398
0.01096	0.0145
0.01098	0.01725
0.01099	0.02079
0.011	0.02329
0.011	0.02342
0.011	0.02096
0.011	0.01676
0.01101	0.01229
0.01102	0.00902
0.01104	0.007942
0.01107	0.009365
0.01111	0.01292
0.01116	0.01769
0.01121	0.02243
0.01125	0.02604
0.01129	0.02798
0.01132	0.02848
0.01134	0.02829
0.01135	0.02807
0.01136	0.02802
0.01136	0.02794
0.01136	0.02762
0.01136	0.02729
0.01136	0.02761
0.01136	0.02911
0.01136	0.03168
0.01136	0.03442
0.01136	0.03608
0.01136	0.03581
0.01136	0.03372
0.01136	0.03083
0.01136	0.02857
0.01136	0.02815
0.01136	0.03004
0.01136	0.03372
0.01136	0.03783
0.01136	0.0406
0.01136	0.0405
0.01136	0.0369
0.01136	0.03037
0.01136	0.02252
0.01136	0.0154
0.01136	0.01063
0.01136	0.008797
0.01136	0.009389
0.01136	0.01116
0.01136	0.01274
0.01135	0.01318
0.01135	0.01224
0.01134	0.01033
0.01133	0.00827
0.01132	0.006888
0.01131	0.006778
0.01131	0.008143
0.0113	0.01079
0.0113	0.01422
0.0113	0.01781
0.01129	0.02092
0.01129	0.02308
0.01129	0.02407
0.01129	0.02398
0.01129	0.02315
0.01129	0.02211
0.01129	0.0214
0.01129	0.02143
0.01129	0.02243
0.01129	0.02439
0.01129	0.02711
0.01129	0.03013
0.01129	0.03281
0.01129	0.03445
0.01129	0.03457
0.01129	0.03321
0.01129	0.03106
0.01129	0.02942
0.01129	0.0297
0.01129	0.03285
0.01129	0.03876
0.01129	0.04623
0.01129	0.05335
0.0113	0.05822
0.0113	0.05948
0.01131	0.05667
0.01133	0.05029
0.01136	0.04146
0.0114	0.03163
0.01146	0.02213
0.01154	0.01399
0.01161	0.007808
0.01169	0.003683
0.01175	0.001315
0.0118	0.0001915
0.01183	-0.0002015
0.01185	-0.0002421
0.01185	-0.0001444
0.01186	1.5e-05
0.01186	0.0002547
0.01186	0.0006483
0.01186	0.001288
0.01186	0.002261
0.01186	0.00364
0.01186	0.005501
0.01186	0.007926
0.01186	0.01096
0.01186	0.01452
0.01186	0.01831
0.01186	0.02181
0.01186	0.02438
0.01186	0.02542
0.01186	0.0246
0.01186	0.02201
0.01187	0.01813
0.01188	0.01371
0.0119	0.00949
0.01192	0.00607
0.01195	0.003788
0.01199	0.002737
0.01204	0.002822
0.01208	0.00384
0.01211	0.005556
0.01214	0.007785
0.01215	0.01047
0.01216	0.01367
0.01217	0.01748
0.01217	0.02178
0.01217	0.02617
0.01217	0.02993
0.01217	0.03229
0.01218	0.03273
0.01218	0.03111
0.01219	0.02771
0.01221	0.02308
0.01224	0.01785
0.01227	0.01262
0.0123	0.007952
0.01232	0.004398
0.01235	0.002478
0.01237	0.002566
0.01238	0.004758
0.01239	0.008745
0.01239	0.01376
0.01239	0.01864
0.01239	0.02209
0.01239	0.02311
0.01239	0.02136
0.01239	0.0174
0.01239	0.01254
0.01239	0.008371
0.01239	0.006265
0.01239	0.006988
0.0124	0.01061
0.0124	0.01665
0.01241	0.02422
0.01242	0.03215
0.01244	0.03913
0.01247	0.04393
0.01251	0.04587
0.01255	0.04502
0.01258	0.04225
0.01261	0.03885
0.01263	0.03602
0.01265	0.03453
0.01266	0.03458
0.01266	0.03591
0.01266	0.03791
0.01266	0.03977
0.01266	0.04058
0.01267	0.03945
0.01267	0.03588
0.01267	0.03002
0.01267	0.02272
0.01268	0.01542
0.0127	0.009679
0.01271	0.006809
0.01273	0.007487
0.01275	0.01156
0.01278	0.01809
0.01279	0.02561
0.01281	0.03267
0.01281	0.03819
0.01282	0.04173
0.01282	0.04344
0.01282	0.04386
0.01282	0.04368
0.01282	0.04347
0.01282	0.04341
0.01282	0.0432
0.01282	0.04206
0.01282	0.03918
0.01282	0.03421
0.01282	0.02779
0.01282	0.02171
0.01282	0.01844
0.01282	0.02007
0.01282	0.02719
0.01282	0.03831
0.01282	0.05038
0.01282	0.05995
0.01282	0.06461
0.01282	0.06383
0.01282	0.059
0.01282	0.05254
0.01282	0.04664
0.01282	0.04247
0.01282	0.04007
0.01282	0.03896
0.01282	0.03863
0.01283	0.03886
0.01283	0.03958
0.01284	0.04062
0.01286	0.04156
0.01289	0.04186
0.01292	0.04118
0.01297	0.03963
0.01301	0.03763
0.01306	0.03573
0.01309	0.03433
0.01312	0.03368
0.01314	0.03401
0.01315	0.03565
0.01315	0.03897
0.01316	0.04401
0.01316	0.05005
0.01316	0.05553
0.01316	0.05856
0.01316	0.05778
0.01316	0.05311
0.01316	0.04573
0.01316	0.03756
0.01316	0.03055
0.01316	0.02605
0.01316	0.02469
0.01316	0.02644
0.01316	0.03075
0.01316	0.03648
0.01316	0.04194
0.01316	0.04526
0.01316	0.04509
0.01316	0.04118
0.01316	0.03457
0.01316	0.02718
0.01316	0.02103
0.01316	0.01743
0.01316	0.01671
0.01316	0.01829
0.01316	0.02121
0.01316	0.02445
0.01316	0.02721
0.01316	0.02902
0.01316	0.02981
0.01316	0.02989
0.01316	0.02987
0.01316	0.03051
0.01316	0.03244
0.01316	0.0358
0.01316	0.04013
0.01316	0.0445
0.01316	0.04804
0.01316	0.05035
0.01317	0.05163
0.01318	0.05248
0.0132	0.05352
0.01322	0.05507
0.01326	0.05713
0.01331	0.05945
0.01335	0.06167
0.0134	0.06333
0.01344	0.06385
0.01347	0.06278
0.01348	0.06013
0.0135	0.05642
0.0135	0.05245
0.0135	0.04888
0.0135	0.04585
0.0135	0.04311
0.0135	0.04028
0.0135	0.03749
0.0135	0.0355
0.0135	0.03552
0.0135	0.03852
0.0135	0.04454
0.01351	0.05238
0.01351	0.05982
0.01351	0.06437
0.01351	0.06438
0.01351	0.05979
0.01352	0.05236
0.01353	0.0449
0.01354	0.04004
0.01355	0.03906
0.01356	0.0414
0.01357	0.04515
0.01358	0.04814
0.01358	0.04906
0.01358	0.04796
0.01358	0.04586
0.01358	0.04403
0.01358	0.04326
0.01358	0.0435
0.01358	0.0441
0.01358	0.04427
0.01358	0.0435
0.01359	0.04174
0.01359	0.03936
0.01359	0.03696
0.01359	0.03532
0.01359	0.03534
0.01359	0.0379
0.0136	0.04328
0.01361	0.05076
0.01362	0.05852
0.01363	0.06428
0.01364	0.06635
0.01365	0.06445
0.01366	0.05978
0.01366	0.05432
0.01366	0.04975
0.01367	0.04666
0.01367	0.04446
0.01367	0.04201
0.01367	0.03853
0.01367	0.0341
0.01367	0.02961
0.01367	0.02606
0.01367	0.02396
0.01367	0.02315
0.01368	0.02291
0.01369	0.02234
0.0137	0.02082
0.01373	0.01827
0.01377	0.01511
0.01381	0.01206
0.01385	0.009883
0.0139	0.009148
0.01393	0.0102
0.01396	0.01311
0.01398	0.01765
0.01399	0.02332
0.01399	0.02933
0.014	0.03469
0.014	0.03841
0.014	0.03983
0.014	0.03882
0.014	0.03589
0.014	0.03203
0.014	0.02837
0.014	0.02579
0.014	0.02474
0.014	0.02518
0.014	0.02666
0.014	0.02854
0.014	0.03025
0.01399	0.0315
0.01399	0.03236
0.01398	0.03308
0.01396	0.03394
0.01394	0.03516
0.01392	0.03697
0.01389	0.03963
0.01387	0.04328
0.01385	0.04772
0.01383	0.05214
0.01382	0.0553
0.01382	0.05584
0.01382	0.05297
0.01381	0.04698
0.01381	0.03924
0.01381	0.0316
0.01381	0.02565
0.01381	0.02064
0.01381	0.01929
0.01381	0.02171
0.01381	0.02535
0.01381	0.02502
0.01381	0.02149
0.01382	0.01765
0.01421	0.006126
0.01381	0
0.01381	0
