# Supplementary material for: Axon tension regulates fasciculation/defasciculation through the control of axon shaft zippering
Source: eLife. 2017 Apr 19;6:e19907. doi: 10.7554/eLife.19907 (PMC5478281; doi:10.7554/eLife.19907)
Supplement: Figure 10—source data 2. — DOI: http://dx.doi.org/10.7554/eLife.19907.044 [file elife-19907-fig10-data2.zip]

Archive with 1 entries (1 files):
- Figure_10_source_data_2.avi
