# Supplementary material for: Axon tension regulates fasciculation/defasciculation through the control of axon shaft zippering
Source: eLife. 2017 Apr 19;6:e19907. doi: 10.7554/eLife.19907 (PMC5478281; doi:10.7554/eLife.19907)
Supplement: Figure 10—source data 3. — DOI: http://dx.doi.org/10.7554/eLife.19907.045 [file elife-19907-fig10-data3.xls]

## Sheet: Advancing (panel A)
time [min]	distance [μm]
	A1 (avg)	A1 (cnvg)	A2 (avg)	A2 (cnvg)	A3 (avg)	A3 (cnvg)	A4 (avg)	A4 (cnvg)	A5 (avg)	A5 (cnvg)	A6 (avg)	A6 (cnvg)
-29				6.7426
-28				8.1916						9.3847		8.7982
-27			7.5194	7.8175						8.3471		8.6549
-26			7.4047	7.7615					8.5127	8.0769	8.2257	8.5821
-25			7.0978	7.084		15.408			8.3667	8.3775	7.7382	8.0057
-24			6.8291	6.1689		14.548			8.3799	8.3775	7.2874	7.0875
-23		13.52	6.5242	6.6571	14.888	14.783			8.3007	8.6544	6.7659	6.3611
-22		13.116	6.2835	6.4738	14.791	14.783		7.8773	8.1213	8.4133	6.2806	6.4008
-21	13.177	13.131	6.1906	6.2373	15.112	14.92		7.7659	7.9583	7.6809	6.0751	5.9746
-20	13.044	13.131	6.0001	5.8806	15.334	14.92	8.264	7.6311	7.6681	7.4803	5.9097	5.5791
-19	12.938	12.986	5.7155	5.7043	15.471	16.155	8.7937	9.0229	7.2332	7.5626	5.4859	6.0597
-18	12.578	12.858	5.4178	5.7043	15.409	15.894	9.0826	9.0229	6.8152	7.2034	4.9843	5.5342
-17	12.168	12.586	5.1492	5.051	15.164	15.465	9.1525	10.526	6.2447	6.2388	4.346	4.2818
-16	11.673	11.331	4.9159	4.7488	13.733	14.613	8.5421	9.2104	5.485	5.5911	3.6651	3.4668
-15	10.494	11.078	4.6825	4.5376	11.687	13.695	7.8382	7.9807	4.7337	4.6275	2.9689	2.3874
-14	8.9869	10.511	4.4753	4.5376	9.2695	8.9991	6.5951	5.9707	4.3462	3.7641	2.5256	2.6552
-13	7.6494	6.962	4.1646	4.5376	6.5943	5.6635	5.4629	5.5034	3.7458	3.4468	2.1902	2.0534
-12	5.6856	5.0528	3.5381	4.0147	4.0214	3.3778	4.3612	4.3105	3.2167	4.3014	1.9847	2.0654
-11	3.6444	4.643	2.6916	3.1954	2.3342	1.2365	3.6038	3.549	2.6372	2.589	1.5634	1.7894
-10	2.546	1.259	1.8225	1.4052	1.2401	0.83022	2.6123	2.4721	2.0553	1.9822	1.2886	1.3598
-9	1.6218	0.305	1.1856	0.305	0.6508	0.56293	1.7888	2.184	1.3025	0.86669	0.8969	0.54873
-8	0.80904	1.4701	0.60763	0.19233	0.62862	0.19304	1.1916	0.546	0.83284	0.53741	0.69105	0.67957
-7	0.61185	0.43197	0.38769	0.83022	0.46258	0.43134	0.94452	0.19304	0.45788	0.53741	0.57112	0.107
-6	0.58931	0.57912	0.38778	0.30545	0.57011	1.1256	0.61692	0.56293	0.32753	0.2405	0.53881	0.76014
-5	0.32268	0.273	0.4104	0.30545	0.72465	0	0.70087	1.2366	0.26304	0.10739	0.49151	0.76014
-4	0.26369	0.19233	0.30536	0.30545	0.91699	1.1006	0.72335	0.546	0.19855	0.21495	0.63825	0.38718
-3	0.20247	0.137	0.29887	0.30545	0.85109	0.96577	0.74721	0.96577	0.19344	0.21495	0.57222	0.44311
-2		0.137		0.305		1.393		0.30545		0.21495		0.84069
-1		0.273		0.273		0.7961		0.6822		0.21495		0.43
0		0		0		0		0		0		0

## Sheet: Receding (panel B)
time [min]	distance [μm]
	R1 (avg)	R1 (cnvg)	R2 (avg)	R2 (cnvg)	R3 (avg)	R3 (cnvg)	R4 (avg)	R4 (cnvg)	R5 (avg)	R5 (cnvg)	R6 (avg)	R6 (cnvg)
-35		18.204
-34		18.444
-33	18.642	18.695		12.023
-32	18.606	18.935		11.917
-31	18.447	18.935	12.065	12.21		15.948
-30	18.151	18.02	11.869	12.21		15.09
-29	17.71	17.65	11.394	11.967	15.981	16.43						9.4083
-28	17.036	17.217	10.891	11.043	15.847	16.43						9.6461
-27	16.377	16.728	10.271	9.5378	15.835	16.005		15.507			9.5941	9.6461
-26	15.583	15.568	9.5814	9.6954	15.469	15.28		15.744			9.6249	9.6461
-25	14.559	14.721	9.0874	9.1128	15.213	15.032	15.815	15.74			9.6081	9.6241
-24	13.48	13.681	8.8945	8.5177	15.03	14.6	15.925	16.04			9.568	9.5621
-23	12.268	12.1	8.6209	8.5734	14.947	15.149	16.014	16.047			9.5416	9.5621
-22	11.281	11.331	8.3199	8.5734	14.729	15.09	15.664	16.053			9.5089	9.4455
-21	10.299	9.5068	7.9989	8.3274	14.419	14.864	15.149	16.191			9.4475	9.5141
-20	9.2086	9.7862	7.5859	7.6078	13.852	13.943	14.268	13.987		7.3691	9.2324	9.4606
-19	8.0738	8.7713	7.3077	6.9128	12.996	13.048	12.968	13.465		7.4337	8.9719	9.255
-18	7.278	6.648	6.9757	6.5083	12.033	12.317	11.392	11.642	7.4468	7.4337	8.6112	8.4867
-17	6.2883	5.6566	6.6752	7.1825	11.092	10.81	10.022	9.5534	7.4632	7.5465	8.0256	8.1431
-16	5.3457	5.5278	6.3933	6.6671	10.169	10.048	8.525	8.3135	7.3548	7.4512	7.368	7.7105
-15	4.665	4.8376	6.0127	6.1054	9.2438	9.2382	7.1039	7.1384	6.9774	7.4512	6.8666	6.5326
-14	3.9746	4.0584	5.1989	5.5034	8.3463	8.4298	5.8399	5.9776	6.3781	6.8914	6.2905	5.9668
-13	3.4074	3.2444	4.5482	4.6051	7.3038	7.6931	4.6309	4.5364	5.649	5.5467	5.7368	5.9799
-12	2.8457	2.2048	3.8255	3.1136	6.0703	6.3221	3.5986	3.2338	4.7587	4.5501	5.2812	5.2629
-11	2.2672	2.6918	2.884	3.4133	4.6488	4.836	2.8552	2.2681	3.8491	3.8056	4.6923	4.9419
-10	1.817	2.0291	2.0176	2.4918	3.257	3.0707	2.3721	1.977	2.9901	2.9994	3.9046	4.2548
-9	1.6276	1.1661	1.6265	0.7961	2.1181	1.3224	2.0294	2.2607	2.3041	2.3437	3.0944	3.0221
-8	1.2484	0.99325	1.021	0.273	1.3358	0.73399	1.8382	2.1207	1.7532	1.2516	2.2512	2.0413
-7	1.0899	1.258	0.7559	1.1582	0.97648	0.62764	1.5315	1.5203	1.3636	1.1201	1.5462	1.2121
-6	1.1158	0.79575	0.88637	0.38608	0.89074	0.92426	1.1653	1.3125	1.0435	1.0512	1.1132	0.72562
-5	1.1915	1.2366	1.2724	1.1661	0.77638	1.2741	0.85705	0.44311	0.86528	1.0512	0.82125	0.73009
-4	1.2249	1.2953	1.4023	1.4484	0.79123	0.89366	0.61759	0.43	0.66407	0.74333	0.68208	0.85706
-3	1.2051	1.3719	1.5576	2.2033	0.81345	0.16223	0.40322	0.57937	0.45383	0.36057	0.58257	0.5814
-2		1.4252		1.8075		0.70186		0.323		0.11402		0.51625
-1		0.6966		1.163		1.0354		0.2406		0		0.22804
0		0		0		0		0		0		0

## Sheet: Angle (panel D)
time [min]	angle [deg]
	A1	A4	A6	R4	R5
-26			38.337
-25			39.874	39.256	15.408
-24			41.411	39.048	14.548
-23			42.705	38.84	14.783
-22			44.43	38.055	14.783
-21	22.1		45.75	37.314	14.92
-20	22.004	45.306	47.277	35.274	14.92
-19	21.73	42.488	49.86	32.994	16.155
-18	20.884	40.746	52.318	30.349	58.742
-17	20.068	39.686	54.091	28.249	59.78
-16	19.131	39.137	54.264	26.244	60.56
-15	20.431	39.033	55.719	24.755	60.433
-14	21.694	39.647	57.102	24.219	59.967
-13	23.751	39.713	57.708	24.106	59.501
-12	25.605	39.383	58.158	23.971	58
-11	29.458	39.31	59.83	24.092	56.111
-10	33.486	39.114	59.816	24.296	54.857
-9	37.06	39.911	59.679	24.57	53.324
-8	40.177	42.384	59.971	24.686	51.791
-7	43.075	44.895	59.905	24.932	50.853
-6	44.572	47.652	60.569	25.01	50.303
-5	44.318	49.656	61.43	25.089	49.702
-4	44.734	49.711	60.637	24.835	49.38
-3	45.15	50.032	59.844	24.855	49.057
-2
-1
0
