# Supplementary material for: Axon tension regulates fasciculation/defasciculation through the control of axon shaft zippering
Source: eLife. 2017 Apr 19;6:e19907. doi: 10.7554/eLife.19907 (PMC5478281; doi:10.7554/eLife.19907)
Supplement: Figure 12—source data 1. — DOI: http://dx.doi.org/10.7554/eLife.19907.048 [file elife-19907-fig12-data1.m]

%% =======================================================================
%% Introduction and geometry of the studied system
% This code can be used to perform simulations of zippering under various
% external influences (i.e. increase in tension, external force etc.) and
% various friction/dissipation strength. The code was not intended for
% external use, and therefore does not include extensive help or user input
% verification. The model data and methods are contained in the class
% figure12_source_code, while the dynamics calculation is performed by the
% function modelDynamics. 
% The following configuration of the network is simulated. The points V1,
% OX, X3 are held fixed and only the dynamics of the vertex V2 is
% calculated.
   
%     V1      OX
%       \    /  
%        \  /    
%         \/      
%         V2
%         ||       
%         ||
%         X3

% X, V1 - fixed ends

%% Changing parameters
% Note that if You wish to change parameters of the calculation, You need
% to do it at the bottom of this file, in the function called 'runScript'.
% The original code was considerably simplified and many parts were removed
% (including GUI) to simplify the demonstration of figure source data
% generation.

%% =====================================================================
%% Class begins here
% The class covers the data and functions of the model of vertex dynamics;
% It calls 'modelDynamics' function to calculate time development, and
% itself contains auxilliary functions. The function 'runScript' is called
% to set parameters and generate source data for the figure 12.
classdef figure12_source_code < handle

    %% Variables
    
    % these are static properties for all instances of the class
    % evaluated only once
    properties (Constant = true)
        tdisc = 100;        % time discretisation; steps per second
        epsilon = 0.000001; % precision for two floats to be considered equal
    end
    
    % calculated from the constant values by constructor;
    properties (Access = public)
       name;
       dt;              % inverse of tdisc
       teq = 50;        % time for equilibrium in seconds; constructor converts to iterations
    end
    
    % geometry and constant parameters
    properties (Access = public)
       % initial geometry [in um] as illustrated on top
       X1 = [3,-1];        
       X2 = [10.9,25];
       X3 = [17.3089,-25];
       V1X = [10.3089,20];             % initial position of vertex 1
       V2X = [17.3089,5.5468];         % initial position of vertex 2
       OX = [24.3089,20];
       V2OXfrac = 0.5;                 % default value for the positioning of point O, as fraction of OX-V2 distance
        
       % basic fixations of vertex V1, point O (where axon can be
       % potentially bend) and even remote fixation point OX; In the
       % model output presented, none of these is mobile
       mobileV1 = false;
       mobileOX = false;
       mobileO = false;                
       % i.e. point O moves even when false, but remains on the V2OX line
       % to perform lateral pulling or deformation experiment, this
       % parameter must be set to true!
        
       % biophysical parameters
       adh = 0.2;          % adhesive parameter [nN]
       sigma0 = 1.0;       % basal tension in axons [nN]
       sigmaL = 1.0;       % basal tension in axon A2
       sigmaR = 1.0;       % basal tension in axon A3
    end
    
    % calculation related parameters, default initial values
    properties (Access = public)
       
        outerForce = 0;     % magnitude of outer force (if any)
        stepTension = 0.5;  % increase in tension (right axon)
        stepTensionL = 0;   % increase in tension (left axon)
        hookeStiffness = 0; % axon's Hookean stiffness
        normalFriction = 0.2;   % segment normal substrate friction coef
        axialFriction = 0.2;    % segment parallel substrate friction coef
        internalFriction = 3000;% internal friction within the axon when stretching
        zipperFriction = 3;
        tmax = 100000;          % number of iterations ...
        tsec;                   % ... in seconds
        tfrac = 0.5;
        toff;                   % time to switch off force
        ramp = 0.5;             % ramp of increasing tension
        movieSwitch = false;    % switch to generate animation or not (time demanding)
        moviepath;              % animation output file full name
        moviesetting = struct('frame', false, 'tension', false, 'force', false,...
                              'velocity', false, 'tfactor', 1, 'ffactor', 1,...
                              'vfactor', 1, 'ftensor',false, 'frfactor', 7,...
                              'mtensor', false, 'mfactor', 7);
        % settings of the output movie in the struct order to show: axon shafts;
        % tension vectors; force vec; velocity vec; vector-length-scaling factors for
        % tension, force and velocity; friction tenson (as an ellipse);
        % scale fric. ten.; mobility tensor (inverse of fric.ten.); scale
        % mobility tensor        
    end
    
    % arrays to make record every second
    properties (Access = public)   
        
        V1trajectory;   % trajectory of V1
        V2trajectory;   % ... V2
        Otrajectory;    % ... point O
        FVecs;          % friction eigenvectors
        Fratio;         % friction ratio of eigenvalues
        V1vel;          % velocity of V1
        V2vel;          % ... V2
        Ovel;           % ... point O
        angle;          % zipper angle
        A1tension;      % tension in axon 1 (tension uniform in axon)
        A2tension;      % ... 2
        A3tension;      % ... 3
        convergence;    % distance to final equilibrium
        V2length;       % length of zipper at V2, i.e. V2X3
        A2length;       % length of middle axon
        A3length;       % length of the rightmost axon
        Energyscape;    % energy landscape of conservative forces (elastic)
        energyscapeAnimation = struct('cdata',[],'colormap',[]);
        energyscapeSlowTrail;
        
    end
        
    % counts number of already assigned instances
    methods(Static)
        
        function out = Counter(cmd)
            
            persistent counter;
            
            if nargin==1; 
                switch cmd
                    case 'add'
                        if numel(counter)
                            counter = counter + 1;
                        else
                            counter = 1;
                        end
                    case 'reset'
                        counter = 0;
                end
            end
            
            out = counter;
        end
    end
                
    
    %% Methods
    methods
        % constructor
        function obj = figure12_source_code(name_)
            if nargin == 0;
                counter = obj.Counter('add');
                obj.name = strcat('experiment',num2str(counter));
            elseif nargin == 1;
                obj.name = name_;
            end
            
            obj.dt = 1/obj.tdisc;            % set discretization
            obj.teq = obj.teq * obj.tdisc;   % default period of equilibration
            obj.setTime(obj.tmax);           % set times according to tmax
            obj.moviepath = strcat(pwd,'/',obj.name,'.avi');    % set path to save movie
            
            runScript(obj);
        end
    
        % updates tensions so that the input coordinates are a static
        % configuration
        function positionStaticVertex(obj, coor_)
            
            obj.V2X = coor_;
            
            vC = obj.V2X - obj.X3;  % common branch
            vL = obj.V1X - obj.V2X; % left branch
            vR = obj.OX  - obj.V2X; % right branch
            
            aL = acos( dot(vL,vC)/norm(vL)/norm(vC) );
            aR = acos( dot(vR,vC)/norm(vR)/norm(vC) );
            
            geoMat = [ sin(aL) , -sin(aR) ; 1-cos(aL) , 1-cos(aR) ];
            RS = [ 0; obj.adh ];
            
            sigma = geoMat\RS;
            
            obj.sigmaL = sigma(1);
            obj.sigmaR = sigma(2);
            
        end
        
        % finds static coordinates for input tensions
        function adjustStaticVertex(obj, tension_)
           
            obj.sigmaL = tension_(1);
            obj.sigmaR = tension_(2);
            
            finalVel = modelDynamics(obj, 'Equilibrate', true );   % callibrates vertex positions
            
            while( norm(finalVel) > 1e-4 )
                disp(strcat('Final vertex velocity, v=',num2str(norm(finalVel)),...
                    ',exceeds the threshold 1e-4. Repeating equilibration.'));
                finalVel = modelDynamics(obj, 'Equilibrate', true );
            end;
            
            disp('Vertex equilibration finished');
            
        end
        
        % resets number of iterations; reinitialize all arrays
        function setTime(obj, time_)
            
            obj.tmax = time_;
            obj.setToff(obj.tfrac);
            obj.tsec = round(obj.tmax*obj.dt);
            
            % reinitialize the containers
            obj.V1trajectory = zeros(obj.tsec,2);
            obj.V2trajectory = zeros(obj.tsec,2);
            obj.Otrajectory = zeros(obj.tsec,2);
            obj.FVecs = zeros(obj.tsec, 4);
            obj.Fratio = zeros(obj.tsec,2);
            obj.V1vel = zeros(obj.tsec,2);
            obj.V2vel = zeros(obj.tsec,2);
            obj.Ovel = zeros(obj.tsec,2);
            obj.angle = zeros(obj.tsec,1);
            obj.A1tension = zeros(obj.tsec,1);
            obj.A2tension = zeros(obj.tsec,1);
            obj.A3tension = zeros(obj.tsec,1);
            obj.convergence = zeros(obj.tsec,1);
            obj.V2length = zeros(obj.tsec,1);
            obj.A2length = zeros(obj.tsec,1);
            obj.A3length = zeros(obj.tsec,1);
        end
        
        % sets time parameter to switch off outer force
        function setToff(obj, tFrac)
            obj.tfrac = tFrac;
            obj.toff = obj.tmax * obj.tfrac;
        end
        
        % runs the model dynamics for the given parameters            
        function runDynamics(obj)
                        
            modelDynamics(obj, 'Equilibrate', true );   % equilibrates vertex positions
                        
            modelDynamics(obj, 'Equilibrate', false, 'StaticForce', ~(obj.outerForce==0) );   % runs simulation with perturbations
            
            obj.getConvergence();   % calculates convergence
            
        end
    
        % calculate the opproach to the final point
        function getConvergence(obj)            
            for i=1:obj.tsec
                obj.convergence(i) = norm(obj.V2trajectory(obj.tsec,:) - obj.V2trajectory(i,:));
            end
        end
        
        %% Support methods
        % calculate the etaP, etaN, etaI and etaZ to get specific eigenvalues
        function setFrictions(obj,ratio)
            
            % initial values
            start = [100,1,1];
            % model handle
            model = @getEvals;
            
            est = fminsearch(model,start);
            disp(strcat('Optimal values are:',num2str(est)));

            % calculates reatio of friction eigenvalues for given param
            function [err] = getEvals(eta)
                
                    etaI = eta(1);
                    etaP = eta(2);
                    etaN = eta(3);
                    etaZ = eta(4);

                    V2OX  = obj.OX - obj.V2X;
                    lV2OX = norm(V2OX);
                    tV2OX = V2OX/lV2OX;
                    nV2OX = [ tV2OX(2), -tV2OX(1)];
                    V1V2  = obj.V1X - obj.V2X;
                    lV1V2 = norm(V1V2);
                    tV1V2 = V1V2/lV1V2; 
                    nV1V2 = [ tV1V2(2), -tV1V2(1) ];
                    V2X3  = obj.X3 - obj.V2X;
                    lV2X3 = norm(V2X3);
                    tV2X3 = V2X3/lV2X3;
                    nV2X3 = [ -tV2X3(2), tV2X3(1) ];        
                    lA3 = lV2OX + lV2X3;        % length of the axon 3, at the moment
                    lA2 = lV2X3 + lV1V2;% + lV1X2;% length of the axon 2, at the moment

                    % calculate the friction tensor

                    QA3 = [ tV2OX + tV2X3; nV2OX; nV2X3; tV2X3 ];       % projector to the axon 3 and its normals
                    EtaA3 = 1/6*[ etaP * ( (lV2X3^3+lV2OX^3)/lA3^2) + etaI * (3/lA3), 0, 0, 0;...
                                    0, etaN * lV2OX, 0, 0; 0, 0 , etaN * lV2X3, 0;...       % friction coefficients for V2OX & V2X3
                                    0, 0, 0, 3/2*etaZ ];
                    QA2 = [ tV1V2 + tV2X3; nV1V2; nV2X3; tV2X3 ];       % projector to the axon 2 and its normals
                    EtaA2 = 1/6*[ etaP * ( (lV2X3^3+lV1V2^3)/lA2^2) + etaI * (3/lA2), 0, 0, 0;
                                    0, etaN * lV1V2, 0, 0; 0, 0, etaN * lV2X3, 0;...        % friction coefficients for V2X3 & V1V2
                                    0, 0, 0, 3/2*etaZ ];
                    fV2Mat = QA3' * EtaA3 * QA3 + QA2' * EtaA2 * QA2;
                    [~,eVals] = eigs(fV2Mat);    % calculate eigenvectors and eigenvalues
                    err = abs(eVals(1,1)/eVals(2,2) - ratio);
                    if (eta(1)<0)||(eta(2)<0)||(eta(3)<0)||(eta(4)<0) 
                        err = 10e10;
                    end
            end
        end        
        
        % simple method to visualize energy landscape
        function frameOut = getEnergyLandscape(obj,sR,sL,varargin)
            
           inp = inputParser;
           defaultScale = 4;    % level of plot detail
           defaultCentered = false;
           defaultSingle = false;
           isZip = @(object) isa(object,'figure12_source_code');
           
           addRequired(inp,'obj',isZip);
           addRequired(inp,'sR',@isnumeric);
           addRequired(inp,'sL',@isnumeric);
           addParameter(inp,'scale', defaultScale, @isnumeric);
           addParameter(inp,'centered', defaultCentered, @islogical);
           addParameter(inp,'single',defaultSingle, @islogical);
           
           parse(inp, obj, sR, sL, varargin{:});
                      
           scale = inp.Results.scale;       % discretization; pieces per micron
           centered = inp.Results.centered; % zooms fields on the central part
           single = inp.Results.single;     % if generating single standalone, or animation
           
           % ===========================================================
           % discretization of the field
           if ~centered
               xrange = (round(min([obj.V1X(1), obj.X3(1), obj.OX(1)])-4))...
                        :1/scale:...
                        (round(max([obj.X3(1), obj.V1X(1), obj.OX(1)])+4));        
               yrange = (round(min([obj.V1X(2), obj.X3(2), obj.OX(2)])-4))...
                        :1/scale:...
                        (round(max([obj.V1X(2), obj.X3(2), obj.OX(2)])+4));
           else
               xrange =(obj.V2X(1) - 0.5):1/scale:(obj.V2X(1) + 2);
               yrange = (obj.V2X(2) - 4):1/scale:(obj.V2X(2) + 1);
           end
                    
           % calculate the energy matrix
           E = zeros(numel(xrange), numel(yrange));
           
           for x = 1:numel(xrange)
               for y = 1:numel(yrange)
                   C = [xrange(x),yrange(y)];
                   E(x,y) =  scale * (...
                                    sR * ( norm(obj.OX-C) + norm(obj.X3-C) ) + ...
                                    sL * ( norm(obj.V1X-C) + norm(obj.X3-C) ) - ...
                                    obj.adh * ( norm(obj.X3 - C) ) + ...
                                    0.5 * obj.hookeStiffness * ( ...
                                    ( norm(obj.OX-C) + norm(obj.X3-C) - ...
                                    norm(obj.OX-obj.V2X) - norm(obj.X3-obj.V2X) )^2 + ...
                                    ( norm(obj.V1X-C) + norm(obj.X3-C) - ...
                                    norm(obj.V1X-obj.V2X) - norm(obj.X3-obj.V2X) )^2 ));
               end
           end
                      
           % calculate the new equilibrium
           [minVal, minInd] = min(E);
           [~, newEq(2)] = min(minVal);
           newEq(1) = minInd(newEq(2));
           newEq = [ xrange(newEq(1)), yrange(newEq(2)) ];
           
           % for a single frame, generate also the gradiant descent
           if single;
               % calculate the gradient for the landscape
               [fx,fy] = gradient(-1*E,1,1);

               % initiate steep descent path
               head(1,:) = obj.V2X;
               envir = [ 0,0; 1,0; 0,1; 1,1; -1,0; 0,-1; -1,-1; 1,-1; -1,1 ];  % environment of the trailhead

               % calculate the steepest descend path, olny if single

               while norm(head(end,:) - newEq) > 1.2/scale
                   ind = [ floor(scale*(head(end,1)-xrange(1)))+1, floor(scale*(head(end,2)-yrange(1)))+1];
                   vec = [0,0];
                   weightsum = 0;
                   for i = 1:9
                       index = ind + envir(i,:);
                       coor = [ xrange(index(1)), yrange(index(2)) ];   % coordinate of the indexed node
                       if i~=1; weight = 1/norm( head(end,:) - coor );   % weight inverse to distance
                       else     weight = 2*scale; end;
                       weightsum = weightsum +  weight;
                       vec = vec + [fy(index(1), index(2)), fx(index(1), index(2))] * weight;
                   end
                   vec = vec/weightsum;     % average the gradient
                   head(end+1,:) = head(end,:) + vec;   % new point on gradient path
               end;
               head(end+1,:) = newEq;
           end;
           
           % generate a figure
           if ~single; energyFig = figure('Visible','off');
           else energyFig = figure('Visible','on'); end;
           ax = gca;
           ax.NextPlot = 'replaceChildren';
           hold on;
           
           scatter(newEq(1), newEq(2), 'blue', 'filled');       % plot new equilibrium 
           contour(xrange, yrange, E', 100);                    % plot the energy landscape
           
           if ~centered     % plot fixation point only in non-centered case
                scatter([obj.V1X(1), obj.X3(1), obj.OX(1)], [obj.V1X(2), obj.X3(2), obj.OX(2)],...
                    'k','d','filled');
           end;

           if single;   % only for single image
                scatter(obj.V2X(1), obj.V2X(2),'r','filled');        % plot initial equilibrium
                line(head(:,1), head(:,2));                          % plot the gradient path
           else
                obj.energyscapeSlowTrail(end+1,:) = newEq;
                line(obj.energyscapeSlowTrail(:,1),obj.energyscapeSlowTrail(:,2));
           end;
           
           daspect([1,1,1]);    % 1:1 aspect ratio
           
           % return the frame
           frameOut = getframe(energyFig);
           
           % save as object data to make accessible from base workspace for
           % a single snapshot; not much sense for video
           if single;
               obj.Energyscape.xrange = xrange;
               obj.Energyscape.yrange = yrange;
               obj.Energyscape.energy = E';
               obj.Energyscape.trail  = head;
           end;
        end        
        
        % calculates friction tensor at each point of the canvas
        function getFrictionField(obj)
            
            scale = 2;
            centered = false;
            %lV1X2 = norm(obj.X2 - obj.V1X);
            etaP = obj.axialFriction;
            etaN = obj.normalFriction;
            etaI = obj.internalFriction;
            etaZ = obj.zipperFriction;
            fvec = [1;-1];
            
            if ~centered
                xrange = (round(min([obj.V1X(1), obj.X3(1), obj.OX(1)])-4))...
                         :1/scale:...
                         (round(max([obj.X3(1), obj.V1X(1), obj.OX(1)])+4));        
                yrange = (round(min([obj.V1X(2), obj.X3(2), obj.OX(2)])-4))...
                         :1/scale:...
                         (round(max([obj.V1X(2), obj.X3(2), obj.OX(2)])+4));
            else
                xrange =(obj.V2X(1) - 0.5):1/scale:(obj.V2X(1) + 2);
                yrange = (obj.V2X(2) - 4):1/scale:(obj.V2X(2) + 1);
            end
                    
            % calculate the energy matrix
            fTensor = zeros(numel(xrange), numel(yrange),6);
            
            for x = 1:numel(xrange)
                for y = 1:numel(yrange)
                    C = [xrange(x),yrange(y)];
                    [fTensor(x,y,1:4),fTensor(x,y,5:6)] =  getTensor(C);
                end
            end
            
            figure
            subplot(1,2,1);
            hold on;
            scatter(obj.V2X(1), obj.V2X(2),'r','filled');
            scatter(obj.V1X(1), obj.V1X(2),'k','filled');
            scatter(obj.OX(1), obj.OX(2),'k','filled');
            scatter(obj.X3(1), obj.X3(2),'k','filled');
            quiver(xrange,yrange, fTensor(:,:,1)', fTensor(:,:,2)');
            contour(xrange, yrange, real(fTensor(:,:,5)'),'ShowText','on');   % plot the frinction contourplot
            daspect([1 1 1]);
            
            subplot(1,2,2)
            hold on;            
            scatter(obj.V2X(1), obj.V2X(2),'r','filled');
            scatter(obj.V1X(1), obj.V1X(2),'k','filled');
            scatter(obj.OX(1), obj.OX(2),'k','filled');
            scatter(obj.X3(1), obj.X3(2),'k','filled');
            quiver(xrange,yrange, fTensor(:,:,3)', fTensor(:,:,4)');
            contour(xrange, yrange, real(fTensor(:,:,6)'),'ShowText','on');
            daspect([1 1 1]);
            
            % calculates friction tensor for each coordinate point, returns
            % the largest eigenvalue and corresponding eigenvector
            % (normalized)            
            function [vec,vals] = getTensor(V2)
                
                V2OX  = obj.OX - V2;
                lV2OX = norm(V2OX);
                tV2OX = V2OX/lV2OX;
                nV2OX = [ tV2OX(2), -tV2OX(1)];
                V1V2  = obj.V1X - V2;
                lV1V2 = norm(V1V2);
                tV1V2 = V1V2/lV1V2; 
                nV1V2 = [ tV1V2(2), -tV1V2(1) ];
                V2X3  = obj.X3 - V2;
                lV2X3 = norm(V2X3);
                tV2X3 = V2X3/lV2X3;
                nV2X3 = [ -tV2X3(2), tV2X3(1) ];        
                lA3 = lV2OX + lV2X3;            % length of the axon 3, at the moment
                lA2 = lV2X3 + lV1V2;% + lV1X2;  % length of the axon 2, at the moment

                % calculate the friction tensor

                QA3 = [ tV2OX + tV2X3; nV2OX; nV2X3; tV2X3 ];       % projector to the axon 3 and its normals
                EtaA3 = 1/6*[ etaP * ( (lV2X3^3+lV2OX^3)/lA3^2) + etaI * (3/lA3), 0, 0, 0;...
                    0, etaN * lV2OX, 0, 0; 0, 0 , etaN * lV2X3, 0;...       % friction coefficients for V2OX & V2X3
                    0, 0, 0, 3/2*etaZ ];

                QA2 = [ tV1V2 + tV2X3; nV1V2; nV2X3; tV2X3 ];       % projector to the axon 2 and its normals
                EtaA2 = 1/6*[ etaP * ( (lV2X3^3+lV1V2^3)/lA2^2) + etaI * (3/lA2), 0, 0, 0;
                    0, etaN * lV1V2, 0, 0; 0, 0, etaN * lV2X3, 0;...        % friction coefficients for V2X3 & V1V2
                    0, 0, 0, 3/2*etaZ ];

                fV2Mat = QA3' * EtaA3 * QA3 + QA2' * EtaA2 * QA2;
                
                % vec = fV2Mat \ fvec;  % velocity for the given force
                    
                [eVecs,eVals] = eigs(fV2Mat);    % calculate eigenvectors and eigenvalues

                vals = [eVals(1,1),eVals(2,2)];
                vec = [eVecs(:,1)',eVecs(:,2)'];
     
            end            
        end
        
        % estimate velocity of the vertex
        function estimateVelocity(obj)
            
            tX3V2 = (obj.V2X - obj.X3);
            tX3V2 = tX3V2/norm(tX3V2);
            tV2O  = (obj.OX - obj.V2X);
            tV2O  = tV2O/norm(tV2O);
            tV2V1 = (obj.V1X - obj.V2X);
            tV2V1 = tV2V1/norm(tV2V1);
           
            estVel = abs( obj.adh - (obj.sigmaL+obj.stepTensionL)*(1-dot(tX3V2,tV2V1))-...
                        (obj.sigmaR+obj.stepTension)*(1-dot(tX3V2,tV2O)))/...
                        ( obj.normalFriction * norm(obj.OX(1) - obj.X3(1)) * ...
                         sqrt( 1 - dot(tX3V2,tV2O)^2) );
                     
            disp(strcat('Estimated initial velocity (for rapid onset):', num2str(estVel),'um/s'));
                     
        end
        
    end
end

%% COMPLEMENTARY EXTERNAL FUNCTIONS
% =====================================================================
%% CALCULATES VERTEX EVOLUTION FOR GIVEN PARAMETERS
% is called by from the figure12_source_code class
% please note that this software was intended for internal use, and is
% therefore not in quality otherwise expected. Many functionalities are
% rather experimental (like mobile point OX or V1) and could be quite
% tricky to correctly use.

function V2v = modelDynamics(obj, varargin)
%% Input parser
% obj: figure12_source_code class object 
% Equilibrate: boolean, equilibration or comp. experiemnt
% StaticFroce: boolean, is static external force applied

inp = inputParser;
defaultEquilibrium = false;
defaultStaticOForce = true;     
isZip = @(object) isa(object,'figure12_source_code');

addRequired(inp, 'obj', isZip);
addParameter(inp, 'Equilibrate',defaultEquilibrium,@islogical);
addParameter(inp, 'StaticForce',defaultStaticOForce,@islogical);

parse(inp, obj, varargin{:});

Equilibrate = inp.Results.Equilibrate;
StaticForce = inp.Results.StaticForce;

%% ======================================================================
% sets initial mobile points; set static force vector if necessary
O = obj.V2X + (obj.OX-obj.V2X) * obj.V2OXfrac;
V1 = obj.V1X;
V2 = obj.V2X;
if StaticForce;     % if static external force is applied
    OXO = O - obj.OX;
    tOXO = OXO/norm(OXO);
    nOXOstatic = [-tOXO(2), tOXO(1)];
else                % if none applied (explicit to avoid numerical issues)
    nOXOstatic = [0,0];
end
eps = obj.epsilon;      % num. difference thresh to consider equal
refVecs = [1,0;0,1];    % reference friction vectors (i.e. where [1,0] and [0,1] are mapped by the friction vector)

% --- calculate initial lengths for Hookes law ---
lV2Oi  = norm(obj.V2X-O);
lV2V1i = norm(obj.V2X-obj.V1X);
lV2X3i = norm(obj.V2X-obj.X3);
lV1X2i = norm(obj.V1X-obj.X2);
lV1X1i = norm(obj.V1X-obj.X1);
lOXOi  = norm(O-obj.OX);

lA1i = lV1X2i + lV1X1i;             % initial length of axon 1
lA2i = lV2X3i + lV2V1i + lV1X2i;    % initial length of axon 2
lA3i = lOXOi + lV2Oi + lV2X3i;      % initial length of axon 3


% --- if video is on and not equilibrating, set up video writer and display progressbar ---
if ~Equilibrate
    hwb = waitbar(0,'1', 'Name', 'Dynamics running', 'CreateCancelBtn', 'setappdata(gcbf,''cancelling'',1)');
    setappdata(hwb,'cancelling',0);
    if obj.movieSwitch;
        animationWrite = VideoWriter(obj.moviepath);    % uses default 'Motion JPEG AVI' video profile
        animationWrite.Quality = 100;   % set maximal quality
        animationWrite.FrameRate = 10;  % 10 frames per second;
        open(animationWrite);
    end
end;

% --- equilibration configuration ---
if Equilibrate;              
    tmax = obj.teq;
    toff = 0;           % no outer force
    mobileO = true;     % point O can move freely
    sigmaA2 = obj.sigmaL;   % base tension in axons
    sigmaA3 = obj.sigmaR;
    outerForce = 0;         % zeros while searching static equilibrium
    stepTension = 0;        % constant tensions
    stepTensionL = 0;
    hookeStiffness = 0;     % no Hooke
    etaP = 0.001;       % avoid singular matrix for particular...
    etaN = 0.001;       % ... calculation settings, where some values...
    etaI = 10;          % ... of friction are zero ...
    etaZ = 0;           % ... converge faster w/o friction
% --- not equilibration; recorded experiment run ---
else
    sigmaA2 = obj.sigmaL + obj.stepTensionL/(obj.tmax*obj.ramp);
    sigmaA3 = obj.sigmaR + obj.stepTension/(obj.tmax*obj.ramp);     % initial tension in the axon 3
    obj.V1trajectory(1,:) = obj.V1X;    % initial positions
    obj.V2trajectory(1,:) = obj.V2X;
    obj.Otrajectory(1,:)  = O;
    tmax = obj.tmax;
    toff = obj.toff;    % when external force switches off
    mobileO = (obj.mobileO || (obj.outerForce~=0)); % point O mobile if set to be or if under external force
    outerForce = obj.outerForce;    % outer force magnitude
    stepTension = obj.stepTension;  % change in tension in the axon 3 ...
    stepTensionL = obj.stepTensionL;% ...and axon 2
    hookeStiffness = obj.hookeStiffness;    % stiffness (0 in our experiemnts)
    etaP = obj.axialFriction;       % parallel (axial) substrate friction
    etaN = obj.normalFriction;      % normal substrate friction
    etaI = obj.internalFriction;    % interval axial axon friction (due stretchnig)
    etaZ = obj.zipperFriction;      % dissipative processes due zipper advance
end

%% Dynamics calculation
% note that some experimental, unfinished parts, were removed before before
% the submission for sake of code clarity
for t=2:tmax
    
    % --- progress bar update or cancel the task ---
    if ~Equilibrate;
        if getappdata(hwb,'cancelling'); 
            delete(hwb);
            return; 
        end;
        if mod(t,obj.tdisc)==0;
            waitbar((t*obj.dt)/obj.tsec, hwb, strjoin({'Timelapse:', strcat(num2str(t*obj.dt), '/', num2str(obj.tsec))}));
        end;
    end;
    
    % --- recalculate distances and vectors for this timestep ---   
    OXO = O - obj.OX;
    V2O = O - V2;
    V2OX = obj.OX - V2;
    lOXO = norm(OXO);
    lV2O = norm(V2O);
    lV2OX = norm(V2OX);
    tOXO = OXO/lOXO;
    nOXO = [-tOXO(2), tOXO(1)];
    tV2O = V2O/lV2O;           
    nV2O = [tV2O(2),-tV2O(1)];
    %tV2OX = V2OX/lV2OX;
    
    % --- gradual tension modification ---
    if (t <= tmax*obj.ramp); 
        sigmaA2 = obj.sigmaL + stepTensionL * t/(tmax*obj.ramp); 
        sigmaA3 = obj.sigmaR + stepTension * t/(tmax*obj.ramp); 
    end;
    
    % --- switch forces off when toff is reached ---    
    if t < toff && abs(outerForce) > eps;
        Fo = outerForce * nOXOstatic;                      % force acting on point O
        Fox = - sigmaA3 * tOXO + outerForce * nOXOstatic;  % force acting on point OX
    else            
        Fo = [0,0];
        Fox = - sigmaA3 * tOXO;      % only basal tension exerted by the remaining network
    end;
    
    % --- calculate points distances ---
    lX1V1 = norm(obj.X1-V1);
    lV1X2 = norm(obj.X2-V1);
    lV1V2 = norm(V1-V2);
    lV2X3 = norm(V2-obj.X3);
    lA3 = lOXO + lV2O + lV2X3;  % length of the axon 3, at the moment
    lA2 = lV2X3 + lV1V2 + lV1X2;% length of the axon 2, at the moment
    lA1 = lX1V1 + lV1X2;        % length of the axon 1, at the moment

    %% Equations of motion for points V1,V2,O,OX (usually only V2 is mobile)
    % --- calculate velocities from geometry for O - mobile point ---
    % NOTE: point O was never independently manipulated in the presented
    % experiments.
    if mobileO;
        
        % --- Force on the loose end, total, outer force + tension + Hooke
        forceO = transpose( (Fo - (tV2O+tOXO)*hookeStiffness*(lA3-lA3i) - (tV2O + tOXO) * sigmaA3) );

        if norm(forceO) > eps;  % force is not negligible

            if norm(tOXO + tV2O) < eps; % axon is nearly straight; only normal friction

               Ov = 2*dot(forceO,(nOXO+nV2O))/(etaN*(lOXO+lV2O)) * (nOXO+nV2O);

            else

                % --- simplified friction matrix for the mobile point O

                Qv2ox = [ tOXO + tV2O; nV2O; nOXO ];            % projectors
                Etav2ox = 0.25 * [ etaP*(((lV2X3+lV2O)^3+lOXO^3)/lA3^2) + etaI/lA3 , 0, 0;  % friction coefficients
                                    0, etaN * lA3, 0
                                    0, 0, etaN * lA3 ];

                OMat = Qv2ox' * Etav2ox * Qv2ox;

                % --- O velocity
                Ov = transpose( OMat \ forceO );

            end

              %  Ov = Ov - (dot(Ov,tV2O)*tV2O);      % to forbid point sliding towards the vertex

            if t < toff && (norm(Fo) > eps)
                Ov = (Ov*nOXOstatic') * nOXOstatic; % perpendicular movement restriction during applied force or deformation
            end

        else    % outer force < eps
            Ov = [0,0];
        end;
        
    else % mobileO = false
        Ov = [0,0];     % calculate nothing, later update position so it remains on the V2OX line;
                        % not blocking the O movement can for low friction
                        % parameters result in its movement onto the V2 and
                        % result in a chaotic tV2O direction vector
    end

    if (~Equilibrate && mod(t,obj.tdisc) == 0); obj.Ovel(t*obj.dt,:) = Ov; end;  % keeping track of velocity of O in time
    
    
    % --- OX velocity, the end point ---
    % NOTE: never mobile in presented experiments
    if obj.mobileOX;
       
        % --- Total force on the end ---
        forceOX = transpose( (Fox + tOXO*hookeStiffness*(lV2O-lV2Oi+lV2X3-lV2X3i+lOXO-lOXOi)) + tOXO * sigmaA3 );
        
        if norm(forceOX) > eps

            % normal friction depends on point O mobility
            if mobileO; lV2X = lOXO;
            else lV2X = lV2OX;
            end
            
            % --- Friction matrix for the loose end ---
            Qoxo = [ tOXO; nOXO ];            % projector
            Etaoxo = 0.25 * [ etaP*lA3 + etaI/lA3 , 0; 0, etaN * lV2X ];
            OXMat = Qoxo' * Etaoxo * Qoxo;
                        
            % --- OX velocity
            OXv = transpose( OXMat \ forceOX );

        else % mobileOX = false
            OXv = [0,0];
        end;

    end;
                
    
    % --- V2 VERTEX ---
    % equations to calculate velocity of the vertex V2 under substrate
    % friction, internal dissipation and dissipation in the vertex
    V1V2 = V1-V2;
    V2X3 = obj.X3-V2;
    tV1V2 = V1V2/lV1V2;
    tV2X3 = V2X3/lV2X3;
    nV2X3 = [ -tV2X3(2), tV2X3(1) ];
    nV1V2 = [ tV1V2(2), -tV1V2(1) ];
    forceV2 = (tV1V2 + tV2X3) * sigmaA2 + (tV2O + tV2X3) * sigmaA3;  % tensile force vector on V2
    forceV2 = forceV2 + hookeStiffness * (tV1V2*(lA2 - lA2i) + tV2X3*(lA2 - lA2i)+tV2X3*(lA3-lA3i)+ tV2O*(lA3-lA3i));  % Hooke's law tension increase
    forceV2 = forceV2 - obj.adh * tV2X3;               % overall force on V2
    
    % store information about tension and V2 zipper angle
    if (~Equilibrate && mod(t,100) == 0);   % save information
        obj.A3tension(t/100) = sigmaA3 + hookeStiffness * (lV2X3-lV2X3i+lV2O-lV2Oi+lOXO-lOXOi);
        obj.A2tension(t/100) = sigmaA2 + hookeStiffness * (lV1V2-lV2V1i+lV2X3-lV2X3i+lV1X2-lV1X2i);
        obj.angle(t/100) = real( acos(dot(tV2O,-tV2X3))/pi*180 + ...    % right semiangle
                            acos(dot(tV1V2,-tV2X3))/pi*180 );           % left semiangle
    end;
    
    if norm(forceV2) > eps; % non-negligible force
        
        if ~mobileO; 
            lV2OOX = lV2OX; % if O is rigid, use the whole branch to calculate the friction
        else
            lV2OOX = lV2O + lOXO;
        end;    
        
        % --- Complete friction with transformation ---

        QA3 = [ tV2O + tV2X3; nV2O; nV2X3; tV2X3 ];       % projector to the axon 3 and its normals
        EtaA3 = 1/6*[ etaP * ( (lV2X3^3+lV2OOX^3)/lA3^2) + etaI * (3/lA3), 0, 0, 0;...
            0, etaN * lV2O, 0, 0; 0, 0 , etaN * lV2X3, 0;...       % friction coefficients for V2OX & V2X3
            0, 0, 0, 3/2*etaZ ];
            
        QA2 = [ tV1V2 + tV2X3; nV1V2; nV2X3; tV2X3 ];     % projector to the axon 2 and its normals
        EtaA2 = 1/6*[ etaP * ( (lV2X3^3+lV1V2^3)/lA2^2) + etaI * (3/lA2), 0, 0, 0;
            0, etaN * lV1V2, 0, 0; 0, 0, etaN * lV2X3, 0;...        % friction coefficients for V2X3 & V1V2
            0, 0, 0, 3/2*etaZ ];
            
        fV2Mat = QA3' * EtaA3 * QA3 + QA2' * EtaA2 * QA2;   % complete friction matrix
             
        % --- Velocity by matrix inversion ---
        V2v = transpose( fV2Mat \ transpose(forceV2) );
        
    else % force on V2 is negligible//this approach avoids numerical instability
        V2v = [0,0];
        fV2Mat = [1,0;0,1];
    end
    
    if (~Equilibrate && mod(t,100) == 0); obj.V2vel(t/100,:) = V2v; end;  % keeping track of velocity in time
    
    % --- V1 VERTEX ---    
    % NOTE: never mobile in presented experiments
    if obj.mobileV1;
    
        V1X2 = obj.X2-V1;
        V1X1 = obj.X1-V1;
        V2V1 = -V1V2;
        tV1X2 = V1X2/lV1X2; 
        tV1X1 = V1X1/lX1V1;
        tV2V1 = V2V1/lV1V2;
        nV1X1 = [ tV1X1(2), -tV1X1(1) ];
        nV1X2 = [ tV1X2(2), -tV1X2(1) ];
        forceV1 = (tV2V1 + tV1X2) * sigmaA2 + (tV1X2 + tV1X1) * obj.sigma0;   % tensile force vector on V1
        forceV1 = forceV1 + hookeStiffness * (tV2V1*(lA2-lA2i) + tV1X2*(lA2-lA2i)+ tV1X2*(lA1-lA1i)+ tV1X1*(lA1-lA1i));
        forceV1 = forceV1 - obj.adh * tV1X2;                % overall force on V1

        if (~Equilibrate && mod(t,obj.tdisc) == 0);
            obj.A1tension(t/obj.tdisc) = obj.sigma0 + hookeStiffness * (lV1X2-lV1X2i+lX1V1-lV1X1i);
        end

        if norm(forceV1) > eps;

            
            QA1 = [ tV1X1 + tV1X2; nV1X1; nV1X2; tV1X2 ];       % projector to the axon 1 and its normals
            EtaA1 = 1/6*[ etaP * ( (lV1X2^3+lX1V1^3)/lA1^2) + etaI * (3/lA1), 0, 0, 0;...
                0, etaN * lX1V1, 0, 0; 0, 0 , etaN * lV1X2, 0;...       % friction coefficients for V1X1 & V1X2
                0, 0, 0, 3/2*etaZ ];

            QA2b = [ tV2V1 + tV1X2; -nV1V2; nV1X2; tV1X2 ];     % projector to the axon 2 and its normals
            EtaA2b = 1/6*[ etaP * ( (lV1X2^3+lV1V2^3)/lA2^2) + etaI * (3/lA2), 0, 0, 0;
                0, etaN * lV1V2, 0, 0; 0, 0, etaN * lV1X2, 0;...        % friction coefficients for V2X3 & V1V2
                0, 0, 0, 3/2*etaZ ];

            % --- Friction force matrix
            fV1Mat = QA1' * EtaA1 * QA1 + QA2b' * EtaA2b * QA2b;
            
            V1v = transpose( fV1Mat \ transpose(forceV1) );

        else
            V1v = [0,0];
        end

        if (~Equilibrate && mod(t,100) == 0); obj.V1vel(t/100,:) = V1v; end;  % record V1 velocity

    else
        V1v = [0,0];
    end;
        
    %% Update position of mobile points
    if obj.mobileOX; obj.OX = obj.OX + OXv*obj.dt; end
    if obj.mobileV1; V1 = V1 + V1v*obj.dt; end
    if mobileO; O = O + Ov*obj.dt;              % make sure O doesn't behave improperly for low frictions
    else O = V2 + (obj.OX - V2)*obj.V2OXfrac;   % to suppress the sliding, if the O motion is not necessary, fix it on the V2OX line
    end; 

    V2 = V2 + V2v*obj.dt;
    
    
    %% Record currect system information (positions, forces, etc.)
    if ~Equilibrate && mod(t,100) == 0; 
        [eVecs,eVals] = eig(fV2Mat);    % find eigenvectors and eigenvalues of V2 friction tensor
        % verify the eigenvalues and eigenvectors do not swap
        if (abs(dot(eVecs(:,1),refVecs(:,1))) < abs(dot(eVecs(:,1),refVecs(:,2))) && ...
            abs(dot(eVecs(:,2),refVecs(:,2))) < abs(dot(eVecs(:,2),refVecs(:,1))))
            temp = eVals(1,1);
            eVals(1,1) = eVals(2,2);
            eVals(2,2) = temp;
            refVecs(:,1) = eVecs(:,2);
            refVecs(:,2) = eVecs(:,1);
        else
            refVecs = eVecs;
        end;
        obj.FVecs(t/100,:) = [refVecs(:,1)',refVecs(:,2)'];
        obj.V1trajectory(t/100,:) = V1;
        obj.V2trajectory(t/100,:) = V2;
        obj.Otrajectory(t/100,:) = O;
        obj.Fratio(t/100,:) = [eVals(1,1), eVals(2,2)];    % ratio of V2 friction tensor eigenvalues
        obj.V2length(t/100,:) = lV2X3;
        obj.A2length(t/100,:) = lA2;
        obj.A3length(t/100,:) = lA3;
        if(obj.movieSwitch && ~Equilibrate); 
            writeVideo(animationWrite, vertexAnimator(V1, V2, obj.X3, obj.OX, O, Fo,Fox, V2v, (tV1V2)*obj.A2tension(t/100), (tV2O)*obj.A3tension(t/100), forceV2, fV2Mat, diag(eVals), obj.moviesetting )); 
        end
    end;

end
    
    % update equilibrated vertex positions after equilibrium run
    if Equilibrate; 
        obj.V1X = V1;
        obj.V2X = V2;
    end

    if ~Equilibrate; 
        delete(hwb);    % delete waitbar handle
        if obj.movieSwitch; close(animationWrite); end;   % close video saving object
    end
end

%% Figure 10 maker script
% This script calls the zippering model with appropriate parameters and generates
% source data of Figure 12. For rapid and gradual tension onset and various
% dominating dissipative mechanisms. The results are saved in the workspace
% in a structure.
function [] = runScript(obj)

    modelObj = obj;   % create zipper model object

    % constants and messages
    msg(1).intro=strjoin({'Preparing calculation for experiment duration t=500 s, tension in the',...
        'right axon increases by T=0.5 nN over a period of 5 s'});
    msg(2).intro=strjoin({'Preparing calculation for experiment duration t=1000 s, tension in the',...
        'right axon increases by T=0.5 nN over a period of 500 s'});
    ramp=[0.01,0.5];% period of gradual tension onset as fraction of a experiment duration
    time=[5,500];   % times
    panels{1}=' B and D';
    panels{2}=' C and F';

    %% generate panel A
        % scale increases grid of the landscape
        % center zooms to the centra part of the area
        
        disp('Generating contourplot of figure 12 panel A; data will be exported to the workspace');
        modelObj.getEnergyLandscape(1.5,1,'scale',4,'center',false,'single',true);  % displays the contourplot; IN: tension left, tension right;
        panelA = modelObj.Energyscape;  % copy data to the output structure
    
    %% 6 runs to generate source data
    for i=1:2
        % reset frictions
        modelObj.axialFriction=0;
        modelObj.normalFriction=0;
        modelObj.zipperFriction=0;
        modelObj.internalFriction=0;
        disp(msg(i).intro);
        modelObj.setTime(i*50000);   % set experiment time to 500s/1000s
        modelObj.ramp = ramp(i);     % set tension increase gradual increase to 5s/500s
        modelObj.stepTension = 0.5; % set total increase in tension in the right axon to 0.5 nN

        disp('Calculation considering dominating elongation friction, Ei=3000 nN.s');
        disp('All other frictions set to 0');
        modelObj.internalFriction = 3000;   % set internal friction to 3000 nN.s
        % all other friction is 0

        disp('Calculating dynamics...');
        modelObj.runDynamics(); % performs calculation

        results(3*(i-1)+1) = struct('duration',500*i, 'friction', 'elongation', 'onset', time(i),...
                            'velocity', modelObj.V2vel, 'trajectory', modelObj.V2trajectory,...
                            'note',strcat('Corresponds to the black line in Figure 12, panels', panels{i}));

        % reset frictions
        disp('Calculation considering dominating substrate frictions, En=Ep=200 Pa.s');
        modelObj.internalFriction = 0;
        modelObj.axialFriction = 0.2;   % set axial substrate friction to 200 Pas
        modelObj.normalFriction= 0.2;   % set normal substrate friction to 200 Pas

        disp('Calculating dynamics...');
        modelObj.runDynamics();

        results(3*(i-1)+2) = struct('duration',500*i, 'friction', 'substrate', 'onset', time(i),...
                            'velocity', modelObj.V2vel, 'trajectory', modelObj.V2trajectory,...
                            'note',strcat('Corresponds to the red line in Figure 12, panels', panels{i}));

        % reset frictions
        disp('Calculation considering dominating zipper friction, Ez=3 nN.s/um');
        disp('To prevent a numerical singularity, small substrate friction En=Ep=1 Pa.s are added');
        modelObj.internalFriction = 0;
        modelObj.zipperFriction = 3;      % set zipper friction to 3 nN.s/um
        modelObj.axialFriction = 0.001;   % set axial substrate friction to 1 Pas
        modelObj.normalFriction= 0.001;   % set normal substrate friction to 1 Pas

        disp('Calculating dynamics...');
        modelObj.runDynamics();

        results(3*(i-1)+3) = struct('duration',500*i, 'friction', 'zipper', 'onset', time(i),...
                            'velocity', modelObj.V2vel, 'trajectory', modelObj.V2trajectory,...
                            'note',strcat('Corresponds to the blue line in Figure 12, panels', panels{i}));
    end

    assignin('base','results',results);
    assignin('base','panelA',panelA);
    disp(['The figure 12 source data for panel A, the energy landscape and gradient trail, were generated',...
        ' and saved to structure ''panelA''.']);
    disp('They can be plotted using contour syntax, i.e. ''contour(panelA.xrange, panelA.yrange, panelA.energy, 100)''');
    disp('The figure 12 source data for panels B-E were generated. Saved in structure ''results''');
end
