# Supplementary material for: Axon tension regulates fasciculation/defasciculation through the control of axon shaft zippering
Source: eLife. 2017 Apr 19;6:e19907. doi: 10.7554/eLife.19907 (PMC5478281; doi:10.7554/eLife.19907)
Supplement: Figure 14—source data 1. — DOI: http://dx.doi.org/10.7554/eLife.19907.051 [file elife-19907-fig14-data1.xls]

## Sheet: histograms (panels A)
list of measured angles [deg] used to construct histograms in panels A
time=1 min	time=178 min
72.366	44.4
17.25	63.477
47.654	48.699
27.759	43.692
90	79.089
101.41	64.68
50.641	91.434
48.256	42.883
38.309	20.619
41.974	77.681
89.534	55.961
25.346	26.443
41.473	79.131
72.546	47.191
67.026	68.615
38.163	77.053
107.14	70.145
36.057	81.87
101.58	26.439
60.22	49.61
66.801	78.623
63.161	35.403
96.009	45.217
25.417	52.105
64.647	31.046
31.392	65.592
24.141	47.845
73.613	40.723
71.392	47.302
60.579	74.476
46.682	42.684
52.733	40.389
69.742	36.589
117.03	102.29
78.05	21.448
33.179	82.937
64.324	46.4
73.926	76.682
58.017	41.592
78.907	71.787
88.943	48.182
76.166
22.946
71.051
30.53
46.975
47.98
38.474
19.809
44.078
57.175
77.347
49.251
57.498
122
71.69
62.723
121.23
139.72
132.98
48.965
39.478
89.71
60.964
9.3744
17.788

## Sheet: experiment 1 (panel B)
total network length [μm]	median angle [deg]	median angle <trend> [deg]
757.781	60.4	72.54
672.8	56.777	68.6649
660.536	61.022	68.1057
612.56	53.952	65.9179
557.168	51.272	63.392
495.723	58.986	60.5902
504.353	48.699	60.9837
trendline:
0.0293*<length>+37.9852=<angle>

## Sheet: experiment 2 (panel B)
total network length [μm]	median angle [deg]	median angle <trend> [deg]
1902.1	53.552	58.5558
1999.1	56.857	59.8459
2118.1	62.855	61.4286
2301.3	60.354	63.8652
2274.7	65.635	63.5114
2190.5	66.08	62.3916
2191.6	62.441	62.4062
1863.9	57.736	58.0478
1609	63.149	54.6576
1408.8	47.969	51.9949
trendlines:
0.0133*<length>+33.2579=<angle>

## Sheet: distributions (panel C)
angle [deg]	PDT (T=0.68)	PDF (T=1.02)
0.573248	1.932e-147	2.1616e-206		1.74444
1.1465	5.4147e-107	2.5466e-148
1.71975	2.1971e-86	7.6998e-119
2.29299	3.9568e-73	6.218e-100
2.86624	1.2532e-63	2.0435e-86
3.43949	2.2597e-56	4.0669e-76
4.01274	1.3598e-50	6.2237e-68
4.58599	7.5259e-46	3.139e-61
5.15924	7.2005e-42	1.2901e-55
5.73248	1.8078e-38	7.859e-51
6.30573	1.5905e-35	1.0736e-46
6.87898	6.0363e-33	4.4289e-43
7.45223	1.1528e-30	6.8762e-40
8.02548	1.2454e-28	4.7491e-37
8.59873	8.3327e-27	1.6609e-34
9.17197	3.7095e-25	3.2577e-32
9.74522	1.1636e-23	3.8898e-30
10.3185	2.6952e-22	3.022e-28
10.8917	4.7898e-21	1.6135e-26
11.465	6.743e-20	6.196e-25
12.0382	7.724e-19	1.7778e-23
12.6115	7.3646e-18	3.9364e-22
13.1847	5.959e-17	6.9138e-21
13.758	4.1605e-16	9.863e-20
14.3312	2.5428e-15	1.1664e-18
14.9045	1.3775e-14	1.1639e-17
15.4777	6.6875e-14	9.9541e-17
16.051	2.9375e-13	7.396e-16
16.6242	1.1775e-12	4.8321e-15
17.1975	4.3394e-12	2.8058e-14
17.7707	1.4802e-11	1.4617e-13
18.3439	4.7017e-11	6.8907e-13
18.9172	1.3981e-10	2.9617e-12
19.4904	3.911e-10	1.1686e-11
20.0637	1.0337e-09	4.2592e-11
20.6369	2.5915e-09	1.4419e-10
21.2102	6.1851e-09	4.557e-10
21.7834	1.4099e-08	1.3507e-09
22.3567	3.0785e-08	3.7708e-09
22.9299	6.4569e-08	9.9525e-09
23.5032	1.304e-07	2.4922e-08
24.0764	2.5419e-07	5.9401e-08
24.6497	4.792e-07	1.3516e-07
25.2229	8.7544e-07	2.944e-07
25.7962	1.5526e-06	6.1538e-07
26.3694	2.6775e-06	1.2373e-06
26.9427	4.4969e-06	2.3983e-06
27.5159	7.3659e-06	4.4901e-06
28.0892	1.1783e-05	8.1352e-06
28.6624	1.8429e-05	1.4288e-05
29.2357	2.8215e-05	2.4366e-05
29.8089	4.2333e-05	4.0407e-05
30.3822	6.2303e-05	6.5251e-05
30.9554	9.0029e-05	0.00010274
31.5287	0.00012785	0.00015793
32.1019	0.00017855	0.00023729
32.6752	0.00024545	0.00034883
33.2484	0.00033236	0.00050225
33.8217	0.00044358	0.00070897
34.3949	0.00058392	0.00098202
34.9682	0.00075858	0.0013359
35.5414	0.00097313	0.0017861
36.1146	0.0012334	0.0023489
36.6879	0.0015453	0.0030407
37.2611	0.0019147	0.0038771
37.8344	0.0023474	0.0048724
38.4076	0.0028486	0.0060386
38.9809	0.0034233	0.0073851
39.5541	0.0040754	0.008917
40.1274	0.0048082	0.010636
40.7006	0.0056237	0.012537
41.2739	0.006523	0.014612
41.8471	0.0075057	0.016846
42.4204	0.0085701	0.01922
42.9936	0.009713	0.021709
43.5669	0.01093	0.024284
44.1401	0.012215	0.026914
44.7134	0.01356	0.029562
45.2866	0.014958	0.032192
45.8599	0.016399	0.034766
46.4331	0.017871	0.037247
47.0064	0.019364	0.039597
47.5796	0.020865	0.041783
48.1529	0.022363	0.043775
48.7261	0.023845	0.045546
49.2994	0.025298	0.047072
49.8726	0.026711	0.048336
50.4459	0.028071	0.049326
51.0191	0.029368	0.050035
51.5924	0.03059	0.050459
52.1656	0.031729	0.050602
52.7389	0.032777	0.050471
53.3121	0.033725	0.050077
53.8854	0.034568	0.049435
54.4586	0.035302	0.048563
55.0318	0.035921	0.04748
55.6051	0.036425	0.046208
56.1783	0.036812	0.044772
56.7516	0.037081	0.043194
57.3248	0.037235	0.041499
57.8981	0.037275	0.03971
58.4713	0.037204	0.037851
59.0446	0.037027	0.035943
59.6178	0.036747	0.034007
60.1911	0.036371	0.032062
60.7643	0.035904	0.030124
61.3376	0.035353	0.02821
61.9108	0.034724	0.026332
62.4841	0.034025	0.024503
63.0573	0.033262	0.022733
63.6306	0.032443	0.021028
64.2038	0.031575	0.019397
64.7771	0.030664	0.017843
65.3503	0.029718	0.016369
65.9236	0.028743	0.014979
66.4968	0.027746	0.013673
67.0701	0.026733	0.01245
67.6433	0.025709	0.01131
68.2166	0.02468	0.010251
68.7898	0.023652	0.0092702
69.3631	0.022628	0.0083655
69.9363	0.021612	0.0075335
70.5096	0.02061	0.0067705
71.0828	0.019623	0.006073
71.6561	0.018656	0.0054369
72.2293	0.01771	0.0048586
72.8025	0.016788	0.004334
73.3758	0.015892	0.0038594
73.949	0.015024	0.003431
74.5223	0.014185	0.0030452
75.0955	0.013376	0.0026985
75.6688	0.012597	0.0023876
76.242	0.011849	0.0021095
76.8153	0.011133	0.001861
77.3885	0.010448	0.0016396
77.9618	0.0097943	0.0014425
78.535	0.0091718	0.0012675
79.1083	0.0085799	0.0011122
79.6815	0.0080181	0.00097484
80.2548	0.0074857	0.0008534
80.828	0.006982	0.00074622
81.4013	0.0065061	0.00065178
81.9745	0.0060571	0.00056867
82.5478	0.0056342	0.00049564
83.121	0.0052364	0.00043155
83.6943	0.0048626	0.00037538
84.2675	0.0045118	0.00032621
84.8408	0.0041831	0.00028321
85.414	0.0038753	0.00024567
85.9873	0.0035876	0.00021292
86.5605	0.0033188	0.00018438
87.1338	0.003068	0.00015954
87.707	0.0028343	0.00013794
88.2803	0.0026166	0.00011917
88.8535	0.0024141	0.00010288
89.4268	0.0022259	8.8756e-05
90	0.0020512	7.6518e-05
90.5732	0.001889	6.5925e-05
91.1465	0.0017387	5.6762e-05
91.7197	0.0015994	4.8843e-05
92.293	0.0014706	4.2004e-05
92.8662	0.0013514	3.6102e-05
93.4395	0.0012412	3.1013e-05
94.0127	0.0011395	2.6627e-05
94.586	0.0010456	2.285e-05
95.1592	0.00095902	1.9599e-05
95.7325	0.00087921	1.6802e-05
96.3057	0.0008057	1.4398e-05
96.879	0.00073802	1.2333e-05
97.4522	0.00067576	1.056e-05
98.0255	0.00061851	9.038e-06
98.5987	0.0005659	7.7324e-06
99.172	0.00051757	6.613e-06
99.7452	0.0004732	5.6538e-06
100.318	0.00043249	4.832e-06
100.892	0.00039515	4.1284e-06
101.465	0.00036092	3.5262e-06
102.038	0.00032955	3.011e-06
102.611	0.00030082	2.5703e-06
103.185	0.00027452	2.1936e-06
103.758	0.00025045	1.8716e-06
104.331	0.00022843	1.5965e-06
104.904	0.00020829	1.3615e-06
105.478	0.00018988	1.1609e-06
106.051	0.00017305	9.8968e-07
106.624	0.00015768	8.4353e-07
107.197	0.00014365	7.1885e-07
107.771	0.00013083	6.125e-07
108.344	0.00011914	5.218e-07
108.917	0.00010847	4.4447e-07
109.49	9.8737e-05	3.7856e-07
110.064	8.9861e-05	3.2238e-07
110.637	8.177e-05	2.7451e-07
111.21	7.4396e-05	2.3373e-07
111.783	6.7676e-05	1.9899e-07
112.357	6.1554e-05	1.694e-07
112.93	5.5978e-05	1.442e-07
113.503	5.0901e-05	1.2274e-07
114.076	4.6278e-05	1.0447e-07
114.65	4.2071e-05	8.8916e-08
115.223	3.8241e-05	7.5676e-08
115.796	3.4757e-05	6.4406e-08
116.369	3.1587e-05	5.4813e-08
116.943	2.8704e-05	4.6649e-08
117.516	2.6081e-05	3.9701e-08
118.089	2.3696e-05	3.3789e-08
118.662	2.1528e-05	2.8757e-08
119.236	1.9557e-05	2.4475e-08
119.809	1.7765e-05	2.0832e-08
120.382	1.6137e-05	1.7731e-08
120.955	1.4657e-05	1.5093e-08
121.529	1.3312e-05	1.2848e-08
122.102	1.209e-05	1.0938e-08
122.675	1.098e-05	9.312e-09
123.248	9.9715e-06	7.9285e-09
123.822	9.0554e-06	6.7511e-09
124.395	8.2233e-06	5.7491e-09
124.968	7.4676e-06	4.8962e-09
125.541	6.7812e-06	4.1703e-09
126.115	6.158e-06	3.5524e-09
126.688	5.5919e-06	3.0263e-09
127.261	5.078e-06	2.5785e-09
127.834	4.6113e-06	2.1972e-09
128.408	4.1875e-06	1.8725e-09
128.981	3.8028e-06	1.596e-09
129.554	3.4535e-06	1.3605e-09
130.127	3.1363e-06	1.16e-09
130.701	2.8484e-06	9.8913e-10
131.274	2.5869e-06	8.4357e-10
131.847	2.3496e-06	7.1954e-10
132.42	2.1341e-06	6.1385e-10
132.994	1.9384e-06	5.2377e-10
133.567	1.7608e-06	4.4698e-10
134.14	1.5995e-06	3.8152e-10
134.713	1.4531e-06	3.2571e-10
135.287	1.3202e-06	2.7811e-10
135.86	1.1995e-06	2.3751e-10
136.433	1.0899e-06	2.0288e-10
137.006	9.9037e-07	1.7333e-10
137.58	9e-07	1.4812e-10
138.153	8.1794e-07	1.266e-10
138.726	7.4341e-07	1.0823e-10
139.299	6.7573e-07	9.254e-11
139.873	6.1427e-07	7.9144e-11
140.446	5.5844e-07	6.7703e-11
141.019	5.0773e-07	5.7928e-11
141.592	4.6167e-07	4.9576e-11
142.166	4.1982e-07	4.2438e-11
142.739	3.8181e-07	3.6336e-11
143.312	3.4727e-07	3.1119e-11
143.885	3.1589e-07	2.6657e-11
144.459	2.8737e-07	2.2841e-11
145.032	2.6145e-07	1.9576e-11
145.605	2.379e-07	1.6781e-11
146.178	2.165e-07	1.439e-11
146.752	1.9704e-07	1.2342e-11
147.325	1.7935e-07	1.0588e-11
147.898	1.6327e-07	9.0862e-12
148.471	1.4865e-07	7.7993e-12
149.045	1.3536e-07	6.6964e-12
149.618	1.2326e-07	5.751e-12
150.191	1.1227e-07	4.9404e-12
150.764	1.0227e-07	4.2453e-12
151.338	9.3168e-08	3.6489e-12
151.911	8.489e-08	3.1373e-12
152.484	7.7358e-08	2.6981e-12
153.057	7.0504e-08	2.321e-12
153.631	6.4266e-08	1.9972e-12
154.204	5.8588e-08	1.7191e-12
154.777	5.342e-08	1.4802e-12
155.35	4.8714e-08	1.2748e-12
155.924	4.443e-08	1.0982e-12
156.497	4.0528e-08	9.4643e-13
157.07	3.6974e-08	8.1584e-13
157.643	3.3738e-08	7.0349e-13
158.217	3.0789e-08	6.0679e-13
158.79	2.8102e-08	5.2354e-13
159.363	2.5654e-08	4.5185e-13
159.936	2.3423e-08	3.901e-13
160.51	2.1389e-08	3.3689e-13
161.083	1.9535e-08	2.9103e-13
161.656	1.7845e-08	2.515e-13
162.229	1.6303e-08	2.174e-13
162.803	1.4897e-08	1.8798e-13
163.376	1.3615e-08	1.626e-13
163.949	1.2445e-08	1.4069e-13
164.522	1.1378e-08	1.2177e-13
165.096	1.0404e-08	1.0543e-13
165.669	9.5146e-09	9.1316e-14
166.242	8.7031e-09	7.9114e-14
166.815	7.9621e-09	6.8566e-14
167.389	7.2855e-09	5.9443e-14
167.962	6.6676e-09	5.1552e-14
168.535	6.1032e-09	4.4723e-14
169.108	5.5876e-09	3.8812e-14
169.682	5.1165e-09	3.3693e-14
170.255	4.6859e-09	2.9259e-14
170.828	4.2924e-09	2.5418e-14
171.401	3.9326e-09	2.2088e-14
171.975	3.6037e-09	1.9201e-14
172.548	3.3029e-09	1.6697e-14
173.121	3.0278e-09	1.4525e-14
173.694	2.7761e-09	1.264e-14
174.268	2.5458e-09	1.1003e-14
174.841	2.335e-09	9.5813e-15
175.414	2.1422e-09	8.3464e-15
175.987	1.9656e-09	7.2732e-15
176.561	1.8039e-09	6.3402e-15
177.134	1.6559e-09	5.5288e-15
177.707	1.5203e-09	4.823e-15
178.28	1.3961e-09	4.2088e-15
178.854	1.2823e-09	3.6741e-15
179.427	1.178e-09	3.2085e-15
180	1.0824e-09	2.8029e-15
