# Supplementary material for: Axon tension regulates fasciculation/defasciculation through the control of axon shaft zippering
Source: eLife. 2017 Apr 19;6:e19907. doi: 10.7554/eLife.19907 (PMC5478281; doi:10.7554/eLife.19907)
Supplement: Figure 14—source data 2. — DOI: http://dx.doi.org/10.7554/eLife.19907.052 [file elife-19907-fig14-data2.m]

%% Script to generate data in Figure 14-E
%   Plots series of angle distributions transformed from lognormal tension
%   distribution, each for a different mean tension tenM (T) and
%   standard deviation tenS (SD(T)).
%   The coarsening of a network, and bundling, lead to increase in 
%   mean fascicle size N. Fascicle size has influence on the mechanical
%   properties of the fascicles: 
%       - tension scales as T~N, linearly with the average
%       number of axons in the bundle; 
%       - tension standard deviation scales as SD(T)~SQRT(N); 
%       - adhesion parameter adhM(S) scales with bundle surface as S~SQRT(N)
%
%   The angle distribution shifts to the lower median angle values
%   with growing mean fascicle size N and also becomes more narrow. 
%   =================================================================

%   This script calculates predicted change in median angle of the network,
%   if the network coarsens as in the example of network presented in
%   Figure 1. The total length decreases from 758 micron -> 504 micron, so
%   the average bundle size grows by roughly 50%, and T, SD(T) and S scale
%   accordingly.
%   This file is a script, so it only needs to be run. It produces a figure
%   similar to the panel E of figure 14.

%   experiment:    change in length:   758->504 (micron) 
%                  change in med angle (trendline): 60.2->52.5 [deg]

%   ==================================================================

disc  = 10000;  % discretisation
rdisc = 1/disc;
steps = 2;      % number of calculated distributions

% mean tension=0.68nN, std=0.25, range 0-2 nN
tenM=0.68;                          % mean axon tension from BFP experiments
T = [0,tenM*0.5015];                % change in tension 0% and +50%
tenS= 0.25^2;    % variance of tension distribution from BFP experiments (SD(T)=0.25)
lnM = log(tenM^2/sqrt(tenS+tenM^2));% lognormal paramaters
lnS = sqrt(log(tenS/tenM^2+1));

% adhesive parameter=0.17nN
adhM=0.17;

hf = figure;                % figure handle
cols = {[1 0.5 0],[0 1 0]}; % line colours (orange, green)

% ANGLE DISTRIBUTION CALCULATION
for d=1:steps
    dT = T(d);  % tension increase in nN
    tenS = (sqrt((tenM+dT)/tenM) * 0.25)^2;  % variance scales as mean, STD~SQRT(mean)
    adh = sqrt((tenM+dT)/tenM)*adhM;        % adhesion scales as S~SQRT(mean)
    nlnM = log((tenM+dT)^2/sqrt(tenS+(tenM+dT)^2)); % recalculate longnormal param.
    nlnS = sqrt(log(tenS/(tenM+dT)^2+1));
    
    rat = @(ang)(1-cos(0.5*ang));       % function shortcut
    angRng = rdisc:rdisc:pi;            % range of angles; rdisc discretisation
    angJac = zeros(1,numel(angRng));    % transformation Jacobian
    angNVar = zeros(1,numel(angRng));   % tension discretisation based on equidistant angle range
    for i=1:numel(angRng)
        angJac(i) = 0.25*adh*(sqrt(2*rat(angRng(i))-rat(angRng(i))^2))*(rat(angRng(i)))^(-2);
        angNVar(i) = 0.5*adh/rat(angRng(i));    % tension values corresponding to angRng values based on Eq.1
    end

    angNDst = lognpdf(angNVar,nlnM,nlnS);   % values of lognormal distribution for the given angles
    angDst = zeros(1,numel(angRng));        % angle PDF
    for i=1:numel(angRng)
        angDst(i) = angNDst(i)*angJac(i);   % normalized distribution values
    end
    
    angMean(1) = dot(angRng,angDst)*rdisc;          % location of the mean angle
    angMean(2) = angDst(round(angMean(1)*disc));    % probability density of the mean
    
    % calculate CDF to obtain median
    angCDF = zeros(1,numel(angRng));
    for i=2:numel(angRng)
        angCDF(i) = angCDF(i-1) + angDst(i)*rdisc;
    end;

    % calculate median
    [~, medInd] = min(abs(angCDF - 0.5));
    angMed = [ angRng(medInd), angDst(round(medInd))];
    
    % calculate mode value of the distribution
    offset = round(0.5/pi*disc);
    [~,modePnt] = max(angDst);
    modeVal = angDst(modePnt);
    meanVal = exp(nlnM+0.5*nlnS^2);

    % save locations of means and medians
    outputAngleDst(:,d)=angDst';
    outAngMean(d,1:2) = [angMean(1)*180/pi,angMean(2)*pi/180];
    outAngMed(d,1:2) = [angMed(1),angMed(2)];
    
    % generate the text for the legend
    hsp(1) = subplot(1,1,1);
    hold on;
    hp(d) = plot(hsp(1), angRng*180/pi, angDst*pi/180,'Color',cols{d},'LineStyle','-','LineWidth',2,'DisplayName',...
        strjoin({'$$\bar{T}=$$',num2str(round(meanVal,2)),'nN, $$\sigma(T)=$$',num2str(round(sqrt(tenS),2)),' nN,',char(10),...
                '$$S=$$',num2str(round(adh,2)),' nN,',' $$\beta_M=$$',num2str(round(180/pi*angMed(1),2))}));
    hmean(d) = plot(hsp(1),[angMean(1),angMed(1)]*180/pi, [0,angMed(2)]*pi/180, 'Color', cols{d}, 'LineStyle','--','LineWidth',2);

end

% add legend and labels
hl = legend(hp(1:steps));
hl.Interpreter = 'latex';
hl.FontSize = 16;
hl.Location = 'northeast';
hl.Box = 'off';

% decorate the graph
title(hsp(1),'Equilibrium angle $$\beta$$ distribution based on lognormal distribution of tension $$T$$','Interpreter','latex','FontSize',16);
xlabel(hsp(1),'angle $$\beta = 2 \cos^{-1} \left(1-\frac{S}{2T}\right)$$',...
               'Interpreter','latex','FontSize',16);  
hsp(1).FontSize = 20;
ylabel(hsp(1),'probability density','Interpreter','latex','FontSize',20);
xlim(hsp(1),[0, 120]);

% display report to the command window
disp('CALCULATION OF PREDICTED DISTRIBUTION OF ANGLES BASED ON DISTRIBUTION OF TENSION IN AXON NETWORK');
disp(['Predicted distribution of angles was calculated based on the lognormal '...
    'distribution of tensions with parameters indicated in the figure legend. '...
    'Median angles of the obtained angle distributions are also indicated. The '...
    'parameters of initial tension distribution (T=0.68 nN, SD(T)=0.25 nN) were '...
    'obtained from BFP measurements. For the second distribution, the parameters '...
    'T, SD(T) and S were scaled based on the increase of mean fascicle size N; '...
    'T~N, SD(T)~SQRT(N), S~SQRT(N). Increase in N (1.50x) was derived from coarsening '...
    'as observed in experiment of Fig. 1. See the main text for details, '...
    'particularly Eq.1 and related Eq.6.']);
