# Supplementary material for: Axon tension regulates fasciculation/defasciculation through the control of axon shaft zippering
Source: eLife. 2017 Apr 19;6:e19907. doi: 10.7554/eLife.19907 (PMC5478281; doi:10.7554/eLife.19907)
Supplement: Figure 15—source data 1. — DOI: http://dx.doi.org/10.7554/eLife.19907.054 [file elife-19907-fig15-data1.xls]

## Sheet: probability of crossing (main frame)
angle β	p(β)	count	angle β	CDF(β)
0-10	N/A	0	12.473	1.9852e-05
10-20	1	1	13.805	0.00013603
20-30	0	1	15.137	0.00056388
30-40	0.32	6	16.468	0.0015978
40-50	0.25	15	17.8	0.0033902
50-60	0.4	14	19.132	0.0057928
60-70	0.5	11	20.463	0.0084707
70-80	0.71	8	21.795	0.011186
80-90	0.71	12	23.127	0.013987
			24.458	0.017192
			25.79	0.021227
			27.122	0.02647
			28.453	0.033156
			29.785	0.041389
			31.117	0.051195
			32.448	0.062585
			33.78	0.075583
			35.112	0.090236
			36.443	0.10658
			37.775	0.12464
			39.106	0.14436
			40.438	0.16564
			41.77	0.18833
			43.101	0.21222
			44.433	0.23709
			45.765	0.2627
			47.096	0.28884
			48.428	0.31527
			49.76	0.34182
			51.091	0.36832
			52.423	0.39463
			53.755	0.42065
			55.086	0.44628
			56.418	0.47147
			57.75	0.49616
			59.081	0.52032
			60.413	0.54393
			61.745	0.56699
			63.076	0.58949
			64.408	0.61143
			65.74	0.63282
			67.071	0.65366
			68.403	0.67397
			69.734	0.69372
			71.066	0.71294
			72.398	0.73159
			73.729	0.74968
			75.061	0.76718
			76.393	0.78407
			77.724	0.80033
			79.056	0.81594
			80.388	0.83086
			81.719	0.84508
			83.051	0.85858
			84.383	0.87133
			85.714	0.88334
			87.046	0.89459
			88.378	0.90509
			89.709	0.91484
			91.041	0.92385
			92.373	0.93214
			93.704	0.93973
			95.036	0.94666
			96.368	0.95295
			97.699	0.95863
			99.031	0.96375
			100.36	0.96833
			101.69	0.97242
			103.03	0.97606
			104.36	0.97928
			105.69	0.98211
			107.02	0.98461
			108.35	0.98679
			109.68	0.9887
			111.02	0.99035
			112.35	0.99179
			113.68	0.99302
			115.01	0.99409
			116.34	0.99501
			117.67	0.99579
			119.01	0.99646
			120.34	0.99703
			121.67	0.99751
			123	0.99792
			124.33	0.99826
			125.66	0.99855
			127	0.9988
			128.33	0.999
			129.66	0.99917
			130.99	0.99932
			132.32	0.99944
			133.65	0.99954
			134.99	0.99962
			136.32	0.99969
			137.65	0.99974
			138.98	0.99979
			140.31	0.99983
			141.64	0.99986
			142.98	0.99989
			144.31	0.99991

## Sheet: angle distributon (inset)
angle [deg]	histogram	norm. histogram	angle β	PDF(β)
0-10	0	0	1	0
10-20	1	0.00147059	2	2.1133e-29
20-30	1	0.00147059	3	2.2881e-18
30-40	6	0.00882353	4	2.7901e-13
40-50	15	0.0220588	5	2.7597e-10
50-60	14	0.0205882	6	2.5839e-08
60-70	11	0.0161765	7	6.2184e-07
70-80	8	0.0117647	8	6.3048e-06
80-90	12	0.0176471	9	3.5506e-05
			10	0.00013142
			11	0.00035657
			12	0.00076411
			13	0.0013637
			14	0.0021082
			15	0.0029098
			16	0.0036735
			17	0.0043284
			18	0.0048432
			19	0.0052264
			20	0.0055139
			21	0.0057549
			22	0.0059983
			23	0.0062844
			24	0.0066408
			25	0.007081
			26	0.0076062
			27	0.008207
			28	0.0088663
			29	0.009562
			30	0.010269
			31	0.010965
			32	0.011626
			33	0.012235
			34	0.012781
			35	0.013256
			36	0.013659
			37	0.013995
			38	0.014273
			39	0.014502
			40	0.014695
			41	0.014866
			42	0.015025
			43	0.015183
			44	0.015346
			45	0.015519
			46	0.015704
			47	0.0159
			48	0.016102
			49	0.016307
			50	0.016508
			51	0.016696
			52	0.016865
			53	0.017006
			54	0.017113
			55	0.017179
			56	0.017199
			57	0.01717
			58	0.017088
			59	0.016952
			60	0.016764
			61	0.016524
			62	0.016236
			63	0.015902
			64	0.015529
			65	0.01512
			66	0.014683
			67	0.014224
			68	0.013749
			69	0.013264
			70	0.012776
			71	0.012291
			72	0.011814
			73	0.01135
			74	0.010902
			75	0.010474
			76	0.010069
			77	0.0096876
			78	0.0093308
			79	0.0089987
			80	0.0086906
			81	0.0084052
			82	0.0081406
			83	0.0078947
			84	0.0076649
			85	0.0074485
			86	0.0072429
			87	0.0070452
			88	0.006853
			89	0.0066639
			90	0.0064757
			91	0.0062868
			92	0.0060957
			93	0.0059014
			94	0.0057032
			95	0.0055008
			96	0.0052944
			97	0.0050841
			98	0.0048707
			99	0.0046548
			100	0.0044375
			101	0.0042197
			102	0.0040025
			103	0.003787
			104	0.0035743
			105	0.0033652
			106	0.0031608
			107	0.0029617
			108	0.0027685
			109	0.0025818
			110	0.0024019
			111	0.002229
			112	0.0020633
			113	0.0019048
			114	0.0017536
			115	0.0016094
			116	0.0014723
			117	0.001342
			118	0.0012186
			119	0.0011018
			120	0.00099165
			121	0.00088801
			122	0.00079085
			123	0.00070013
			124	0.00061582
			125	0.00053789
			126	0.00046631
			127	0.00040101
			128	0.00034188
			129	0.00028879
			130	0.00024155
			131	0.00019994
			132	0.00016366
			133	0.00013239
			134	0.00010577
			135	8.3384e-05
			136	6.4821e-05
			137	4.9647e-05
			138	3.7432e-05
			139	2.7756e-05
			140	2.0221e-05
			141	1.4459e-05
			142	1.0135e-05
			143	6.9567e-06
			144	4.6691e-06
			145	3.0599e-06
			146	1.9549e-06
			147	1.2155e-06
			148	7.3417e-07
			149	4.2984e-07
			150	2.4339e-07
			151	1.3295e-07
			152	6.9856e-08
			153	3.5196e-08
			154	1.6944e-08
			155	7.7633e-09
			156	3.3698e-09
			157	1.3787e-09
			158	5.2853e-10
			159	1.8859e-10
			160	6.2147e-11
			161	1.8744e-11
			162	5.1194e-12
			163	1.2505e-12
			164	2.6918e-13
			165	5.0152e-14
			166	7.9147e-15
			167	1.0302e-15
			168	1.0698e-16
			169	8.4994e-18
			170	4.8944e-19
			171	1.9026e-20
			172	4.5365e-22
			173	5.8068e-24
			174	3.2931e-26
			175	6.1912e-29
			176	2.4228e-32
			177	8.7708e-37
			178	5.974e-43
			179	1.7303e-52
			180	4.2139e-71
